# Supplementary material for: Genome-wide assessment of population structure and genetic diversity and development of a core germplasm set for sweet potato based on specific length amplified fragment (SLAF) sequencing
Source: PLoS One. 2017 Feb 10;12(2):e0172066. doi: 10.1371/journal.pone.0172066 (PMC5302839; doi:10.1371/journal.pone.0172066)
Supplement: S3 Table — (XLS) [file pone.0172066.s004.xls]

S3 Table. List of Sweet Potato Accessions Identified for the Core Collection Based on SNPs.
#Chr	Pos	ab	ac	ak	am	av	ba	bc	bd	bq	cc	cn	cv	dk	du	eo	fb	fm	fz	go	gp	hq	hr	hw	ij	im	iq	is	iw	jb	je	jk	jl	jm	jq	ks	kv	kw	ky	kz
Marker100005	33	N	T	T	N	N	N	T	T	N	N	N	T	N	N	N	N	N	T	N	T	C	T	Y	N	N	T	N	Y	Y	N	N	T	Y	T	T	C	T	T	T
Marker100005	70	N	G	G	N	N	N	G	G	N	N	N	G	N	N	N	N	N	G	N	G	C	G	S	N	N	G	N	S	S	N	N	G	G	G	G	C	G	G	G
Marker100005	86	N	G	G	N	N	N	G	G	N	N	N	G	N	N	N	N	N	G	N	G	G	G	G	N	N	G	N	G	R	N	N	G	G	G	G	R	G	G	G
Marker100019	55	N	N	N	C	C	S	C	N	C	S	S	C	N	G	C	N	N	N	C	S	C	G	S	C	S	S	N	C	C	G	N	G	N	C	C	S	G	C	S
Marker100019	123	N	N	N	T	T	W	T	N	T	W	T	T	N	T	T	N	N	N	T	T	T	T	T	T	T	W	N	T	T	A	N	A	N	T	T	T	T	T	W
Marker100019	160	N	N	N	A	A	A	A	N	A	A	R	A	N	A	A	N	N	N	A	A	A	A	A	A	A	R	N	A	A	A	N	A	N	A	A	A	A	A	A
Marker100023	41	A	N	N	A	C	C	N	A	M	N	M	M	M	N	A	A	C	N	N	M	N	M	C	M	M	A	A	C	M	N	C	M	A	M	M	A	M	A	M
Marker100023	87	T	N	N	T	T	T	N	T	T	N	W	T	T	N	T	A	T	N	N	W	N	T	T	W	W	W	A	T	T	N	T	W	W	T	W	W	W	T	T
Marker100023	140	T	N	N	T	T	T	N	T	T	N	T	T	T	N	T	T	T	N	N	Y	N	T	T	T	T	T	T	T	T	N	T	T	T	T	Y	Y	Y	T	T
Marker100023	163	T	N	N	T	C	C	N	T	Y	N	C	Y	Y	N	T	C	C	N	N	Y	N	Y	C	C	C	Y	C	C	Y	N	C	C	Y	Y	Y	Y	C	T	Y
Marker100023	172	G	N	N	G	G	G	N	G	G	N	G	G	R	N	G	G	G	N	N	G	N	G	G	G	G	G	G	G	G	N	G	G	G	R	G	R	G	G	G
Marker100023	202	A	N	N	A	G	G	N	A	R	N	R	R	R	N	A	A	G	N	N	R	N	R	G	R	R	A	A	G	R	N	G	R	A	R	R	R	G	A	R
Marker100029	56	G	N	N	G	G	N	G	G	N	N	G	A	N	N	N	N	N	R	G	G	N	N	G	G	N	A	A	A	G	R	G	N	N	A	N	N	A	G	N
Marker100029	65	C	N	N	C	C	N	C	C	N	N	C	T	N	N	N	N	N	Y	C	C	N	N	C	C	N	T	T	T	C	Y	C	N	N	Y	N	N	T	C	N
Marker100029	70	A	N	N	A	A	N	R	A	N	N	R	A	N	N	N	N	N	R	A	A	N	N	A	A	N	A	A	A	R	A	A	N	N	A	N	N	A	A	N
Marker100032	111	N	C	G	C	C	C	S	G	C	G	N	G	N	N	N	S	G	N	G	G	G	N	G	N	G	G	N	N	N	C	S	G	N	N	G	G	G	G	G
Marker100040	16	T	T	T	T	T	T	T	N	N	T	A	T	T	N	N	N	T	T	T	T	T	N	T	N	T	N	N	N	T	N	T	N	T	N	T	T	T	T	T
Marker100040	70	G	A	A	A	A	G	A	N	N	G	G	G	G	N	N	N	G	G	G	G	G	N	G	N	A	N	N	N	G	N	R	N	G	N	G	G	G	G	G
Marker100040	73	R	G	G	G	G	G	G	N	N	G	G	G	G	N	N	N	A	G	G	G	G	N	G	N	G	N	N	N	G	N	G	N	G	N	A	A	G	R	G
Marker100049	88	Y	C	C	C	N	C	C	C	Y	C	C	C	C	Y	N	N	N	C	C	C	C	C	N	N	C	C	Y	C	C	C	C	C	T	Y	N	N	Y	C	T
Marker100049	152	A	M	C	A	N	A	A	C	A	C	C	A	A	M	N	N	N	M	M	A	A	A	N	N	A	A	M	A	M	M	M	C	A	A	N	N	A	C	A
Marker100049	156	T	W	A	N	N	T	T	A	T	A	A	T	T	W	N	N	N	W	W	T	T	T	N	N	T	T	W	T	W	W	W	A	T	T	N	N	T	A	T
Marker100049	171	G	R	A	G	N	G	G	A	G	A	A	G	G	R	N	N	N	R	R	G	G	G	N	N	G	G	R	G	R	R	R	A	G	G	N	N	G	A	G
Marker100053	63	N	A	N	A	N	A	A	M	M	A	A	A	A	A	A	M	N	A	A	A	A	N	A	M	A	A	C	M	A	A	A	A	N	M	A	A	A	N	C
Marker100053	68	N	A	N	W	N	T	W	A	A	W	A	A	A	W	A	A	N	A	A	A	A	N	A	A	W	A	A	A	A	A	W	W	N	A	A	A	A	N	A
Marker100054	10	N	N	A	R	G	N	R	G	A	G	N	N	N	R	N	A	R	R	G	G	A	G	N	R	G	G	N	N	N	G	G	G	A	R	N	N	R	A	G
Marker100054	100	N	N	A	R	G	N	R	G	A	G	N	N	N	R	N	A	R	R	G	G	A	G	N	R	G	G	N	N	N	G	G	G	A	R	N	N	R	A	G
Marker100056	60	G	A	N	R	G	A	N	G	G	N	N	G	G	N	N	N	G	G	G	N	G	N	N	N	A	A	A	N	N	N	G	G	G	N	N	N	G	N	G
Marker100056	136	C	C	N	M	C	C	N	A	M	N	N	C	A	N	N	N	C	A	A	N	C	N	C	N	C	C	C	N	N	N	A	C	M	N	N	N	M	A	A
Marker100056	178	A	A	N	R	A	A	N	A	A	N	N	A	R	N	N	N	A	A	G	N	A	N	A	N	A	A	A	N	N	N	A	A	A	N	N	N	A	N	A
Marker100068	24	T	W	W	T	T	T	T	T	N	T	T	T	T	T	A	T	T	N	N	T	T	T	T	T	T	T	N	N	W	T	T	T	N	N	N	T	T	T	T
Marker100068	38	T	W	W	T	T	T	T	T	N	T	T	T	T	T	A	T	T	N	N	T	T	T	T	T	T	T	N	N	W	T	T	T	N	N	N	T	T	T	T
Marker100081	152	G	G	G	G	G	G	N	G	G	N	G	K	K	N	K	N	G	K	G	G	N	K	N	N	G	G	G	G	N	G	N	G	N	N	N	N	N	N	N
Marker100081	180	T	T	T	T	T	T	N	T	T	N	T	T	T	N	T	N	T	W	T	T	N	T	N	N	T	T	T	T	A	N	N	T	N	N	N	N	N	T	N
Marker100081	222	R	G	G	R	G	R	N	G	G	N	G	G	G	N	G	N	G	G	G	G	N	G	N	N	G	G	G	G	G	G	N	G	N	N	N	N	N	G	N
Marker100082	116	T	T	W	T	N	A	N	T	N	N	T	T	A	N	N	N	T	T	N	N	W	T	T	N	T	N	N	N	T	T	T	A	T	T	T	T	N	A	T
Marker100082	156	A	A	R	A	N	G	N	G	N	N	A	R	G	N	N	N	G	A	N	N	G	G	R	N	A	N	N	N	A	A	R	G	A	G	A	A	N	G	A
Marker100082	178	G	G	G	G	N	G	N	A	N	N	G	R	G	N	N	N	A	G	N	N	R	A	R	N	G	N	N	N	G	G	R	G	G	A	G	G	N	G	G
Marker100094	198	T	T	N	T	T	T	T	N	T	Y	T	T	T	N	T	T	T	T	N	T	N	T	N	N	C	T	Y	N	N	T	T	T	T	N	T	Y	T	T	T
Marker100103	4	N	C	C	C	C	C	N	C	N	C	Y	C	C	C	C	C	C	C	C	C	N	N	Y	Y	N	C	C	N	C	N	C	C	C	C	C	Y	C	C	C
Marker100103	54	N	C	C	C	C	C	N	C	N	C	C	C	C	C	C	C	C	C	C	C	N	N	M	M	N	C	C	N	C	N	C	C	C	C	C	M	C	C	C
Marker100103	136	N	C	C	C	C	C	N	C	N	A	M	C	C	C	C	C	C	C	C	C	N	N	M	C	N	C	C	N	C	N	C	M	C	C	C	C	C	M	C
Marker100103	150	N	T	W	W	T	T	N	A	N	T	T	N	A	A	T	W	T	A	A	A	N	N	T	T	N	T	A	N	W	N	W	W	W	T	T	W	T	W	T
Marker100103	177	N	C	C	C	C	C	N	C	N	C	C	C	Y	Y	C	C	C	Y	Y	C	N	N	C	C	N	C	C	N	Y	N	Y	Y	C	C	C	C	C	C	C
Marker100106	24	T	T	N	C	N	N	T	T	T	C	Y	T	T	N	T	T	Y	C	C	N	C	T	N	Y	C	C	T	N	C	T	T	T	T	N	C	N	C	C	C
Marker100106	78	C	C	N	C	N	N	C	C	C	C	C	C	C	N	C	C	C	C	C	N	C	C	N	C	T	C	C	N	T	C	C	C	C	N	T	N	C	C	C
Marker100106	137	G	G	N	G	N	N	G	G	G	G	G	G	G	N	G	G	G	G	G	N	G	G	N	G	G	G	G	N	G	G	G	G	G	N	G	N	T	G	T
Marker100111	8	T	K	T	T	T	K	K	G	T	T	K	K	T	N	T	T	T	T	G	K	T	T	T	G	T	G	N	N	T	K	K	G	G	T	K	T	G	T	K
Marker100111	17	A	T	W	T	T	T	W	N	W	T	T	T	T	N	N	T	T	T	T	T	W	T	T	T	T	T	N	N	W	W	T	T	T	T	T	A	T	T	W
Marker100111	100	A	R	R	A	G	G	R	G	R	R	G	R	R	N	N	G	G	A	G	R	A	R	G	G	A	G	N	N	R	R	G	G	G	A	R	A	G	A	R
Marker100111	175	A	A	A	A	A	A	A	A	A	A	A	A	A	N	A	A	A	G	A	A	A	A	A	A	A	A	N	N	A	A	A	A	A	G	A	A	A	G	A
Marker100140	41	G	N	G	G	S	C	S	N	C	S	C	C	G	N	N	G	N	N	N	G	N	N	N	G	G	N	N	G	N	N	C	N	N	C	N	N	G	N	G
Marker100144	91	N	A	N	R	N	N	A	N	N	A	A	A	N	G	A	A	A	N	R	A	A	A	N	A	A	G	G	A	A	G	A	N	A	A	R	A	N	A	G
Marker100144	144	N	G	N	G	N	N	G	N	N	R	G	G	N	G	G	G	G	N	G	G	G	G	N	G	G	G	G	G	G	G	G	N	N	R	G	N	N	R	G
Marker100144	167	N	G	N	G	N	N	G	N	N	G	G	R	N	G	G	G	A	N	R	A	G	A	N	R	A	G	G	G	G	G	G	N	A	G	R	G	N	G	G
Marker100144	186	N	C	N	C	N	N	C	N	N	C	C	Y	N	C	C	C	C	N	C	C	C	Y	N	Y	T	C	C	C	C	C	C	N	T	C	C	C	N	C	C
Marker100150	94	G	G	G	G	G	G	G	N	G	N	N	G	R	N	N	N	R	G	G	N	G	R	R	N	R	G	N	G	G	G	G	R	G	A	N	G	G	A	R
Marker100150	119	K	G	G	G	G	G	G	N	G	N	N	G	G	N	N	N	G	G	G	N	G	G	K	N	K	G	N	K	K	G	T	G	K	G	N	G	K	G	G
Marker100150	141	C	C	C	C	M	A	A	N	A	N	N	C	M	N	N	N	C	C	C	N	C	C	C	N	C	C	N	C	C	C	C	C	C	C	N	C	C	C	M
Marker100155	141	R	G	N	G	G	G	N	N	N	G	N	G	N	G	A	R	G	G	N	N	G	G	G	G	G	N	G	G	G	N	G	N	R	G	G	N	G	G	G
Marker100158	110	T	T	T	T	N	N	N	N	N	T	C	T	C	Y	N	T	T	T	N	N	N	T	N	Y	T	Y	C	N	N	C	C	Y	T	C	N	Y	C	N	N
Marker100158	129	A	A	A	A	N	N	N	N	N	A	G	A	G	R	N	A	A	A	N	N	N	A	N	R	A	R	G	N	N	G	G	R	A	G	N	R	G	N	N
Marker100158	200	G	G	G	G	N	N	N	N	N	G	C	G	C	S	N	G	G	G	N	N	N	G	N	S	G	S	C	N	N	C	C	S	G	C	N	S	C	N	N
Marker100188	23	W	A	A	W	W	A	N	A	A	A	A	A	A	A	A	A	A	W	A	N	A	N	W	A	A	A	N	T	N	N	A	A	A	A	W	N	T	W	N
Marker100188	36	R	A	A	R	R	A	N	A	A	A	A	A	A	A	A	A	A	R	A	N	A	N	R	A	A	A	N	G	N	N	A	A	A	A	R	N	G	R	A
Marker100188	42	T	Y	Y	T	Y	C	N	T	Y	C	T	T	Y	T	T	T	T	T	T	N	T	N	T	T	T	Y	N	T	N	N	T	C	Y	T	T	N	Y	Y	T
Marker100188	82	A	R	R	A	R	G	N	A	R	G	A	A	R	A	A	A	A	A	A	N	A	N	A	A	A	A	N	A	N	N	A	G	R	A	A	N	R	R	A
Marker100188	163	G	G	K	G	K	G	N	K	K	G	G	K	G	T	G	K	K	K	T	N	G	N	K	G	K	G	N	G	N	N	G	G	K	N	K	N	G	G	G
Marker100190	91	T	Y	T	T	C	T	Y	C	T	T	Y	N	C	T	T	N	N	T	T	T	N	T	N	T	N	C	T	T	T	N	T	T	N	T	T	T	T	T	N
Marker100190	212	C	C	C	C	C	Y	C	C	C	C	C	N	C	T	T	N	N	C	C	C	N	C	N	C	N	C	C	C	Y	N	C	C	N	C	C	C	C	C	N
Marker100199	18	G	R	A	A	N	N	A	N	A	N	A	A	R	A	R	R	A	A	A	A	A	N	G	N	A	A	N	G	A	A	N	A	G	A	N	A	A	A	R
Marker100199	65	A	W	T	T	N	N	T	N	T	N	T	T	W	T	W	W	T	T	T	T	T	N	A	N	T	T	N	A	T	T	N	T	A	T	N	T	T	T	W
Marker100199	75	C	Y	T	T	N	N	T	N	T	N	T	T	Y	T	Y	C	C	T	C	C	T	N	C	N	C	Y	N	C	Y	Y	N	T	C	C	N	C	C	C	C
Marker100199	86	A	R	G	G	N	N	G	N	G	N	R	G	R	G	R	A	A	G	A	A	G	N	A	N	A	R	N	A	R	R	N	G	A	A	N	A	A	A	A
Marker100199	93	G	R	A	A	N	N	A	N	A	N	A	A	R	A	R	G	G	A	G	G	A	N	G	N	G	R	N	G	R	R	N	A	G	G	N	G	G	G	G
Marker100199	169	A	R	G	G	N	N	G	N	G	N	G	G	R	G	R	R	G	G	G	G	G	N	A	N	G	G	N	A	G	G	N	G	A	G	N	G	G	G	R
Marker100199	189	A	A	A	A	N	N	A	N	A	N	A	A	A	A	A	R	G	A	G	G	A	N	A	N	G	R	N	A	R	R	N	A	A	G	N	G	G	G	R
Marker100221	52	W	W	W	A	A	T	N	T	N	A	A	W	N	T	N	T	T	N	T	T	T	N	N	N	N	N	T	N	N	N	A	T	A	T	T	N	T	T	W
Marker100221	191	Y	T	T	T	T	Y	N	C	N	T	T	T	N	T	N	C	T	N	C	T	T	N	N	N	N	N	C	N	N	N	T	T	T	C	Y	N	C	T	Y
Marker100225	7	T	T	T	T	T	T	T	W	A	W	N	T	T	T	T	A	N	T	T	T	T	N	T	N	T	W	T	T	W	T	W	W	W	N	T	W	A	W	W
Marker100225	13	W	W	W	A	A	A	A	A	A	A	N	A	A	A	A	A	N	T	A	A	A	N	A	N	A	A	A	W	W	A	W	A	A	N	A	W	A	A	W
Marker100225	66	T	T	T	T	T	T	T	Y	C	Y	N	T	T	T	T	C	N	T	T	T	T	N	T	N	T	Y	T	T	Y	T	Y	Y	Y	N	T	Y	C	Y	Y
Marker100225	89	C	M	M	M	C	C	C	C	C	C	N	C	C	M	C	C	N	C	A	C	C	N	C	N	C	C	C	C	C	C	C	C	C	N	C	C	C	C	C
Marker100225	116	T	W	W	W	T	T	T	W	A	W	N	T	T	W	W	A	N	T	A	T	T	N	T	N	T	W	T	T	W	T	W	W	W	N	T	W	A	A	W
Marker100225	149	T	K	K	K	G	K	T	K	G	K	N	T	G	K	G	G	N	T	G	T	T	N	T	N	K	K	K	T	K	T	K	K	K	N	T	K	G	G	K
Marker100225	176	G	G	G	G	T	K	G	G	G	K	N	G	T	G	K	G	N	G	G	G	G	N	G	N	K	G	K	G	G	G	K	G	G	N	G	G	G	G	G
Marker100235	44	N	N	Y	C	C	T	C	Y	C	N	C	C	Y	N	C	N	C	C	C	C	N	C	T	N	C	N	Y	N	Y	N	C	N	C	Y	Y	C	N	N	T
Marker100235	88	N	N	G	G	G	G	G	G	G	N	G	G	G	N	G	N	G	G	G	G	N	G	G	N	G	N	G	N	R	N	G	N	A	G	R	G	N	N	G
Marker100235	93	N	N	C	C	C	C	S	C	C	N	C	C	S	N	C	N	C	C	C	C	N	C	N	N	C	N	S	N	C	N	G	N	C	C	C	C	N	N	C
Marker100235	158	N	N	K	G	G	G	G	G	G	N	G	G	G	N	G	N	G	G	G	G	N	G	T	N	G	N	G	N	G	N	G	N	G	G	G	G	N	N	G
Marker100236	50	G	A	N	A	A	N	G	G	A	R	N	G	G	A	A	A	N	R	A	N	A	G	N	N	G	N	A	A	A	N	R	G	G	N	N	G	N	G	G
Marker100236	54	G	G	N	G	G	N	G	G	G	G	N	G	G	G	G	G	N	R	G	N	G	G	N	N	A	N	G	G	G	N	G	G	R	N	N	A	N	A	A
Marker100236	57	T	T	N	T	T	N	T	C	T	Y	N	C	T	T	T	T	N	T	T	N	T	C	N	N	T	N	T	T	T	N	Y	C	T	N	N	T	N	T	T
Marker100236	67	G	T	N	G	G	N	G	G	G	G	N	G	G	G	K	T	N	K	T	N	T	G	N	N	G	N	G	G	G	N	K	G	G	N	N	G	N	G	G
Marker100236	124	G	G	N	G	G	N	G	T	G	K	N	T	G	G	G	G	N	G	G	N	G	T	N	N	G	N	G	G	G	N	K	T	G	N	N	G	N	G	G
Marker100241	21	A	A	W	A	N	T	T	N	A	A	A	A	A	A	A	T	A	N	A	N	N	N	N	W	A	N	A	W	N	A	W	N	T	N	N	T	A	A	N
Marker100241	74	C	C	C	C	N	C	G	N	C	C	C	C	C	C	C	C	C	N	C	N	N	N	N	C	C	N	C	C	N	C	C	N	C	N	N	G	C	C	N
Marker100242	27	C	Y	C	C	C	C	C	C	C	C	Y	Y	C	C	C	C	C	C	C	C	Y	Y	C	Y	C	Y	C	C	C	Y	N	C	T	C	C	C	Y	C	C
Marker100251	127	T	N	N	T	N	T	N	T	T	T	T	T	T	N	T	N	T	N	T	N	N	T	T	N	N	T	N	N	T	T	T	W	T	T	T	T	W	T	N
Marker100251	176	C	N	N	C	N	C	N	C	C	C	C	C	C	N	C	N	C	N	C	N	N	C	C	N	N	C	N	N	C	C	C	Y	C	C	C	C	Y	C	N
Marker100255	137	C	Y	Y	T	C	Y	T	T	T	N	Y	T	Y	Y	T	C	T	N	C	Y	C	C	T	Y	C	Y	Y	N	C	C	N	N	Y	T	C	Y	C	T	N
Marker100255	178	A	R	R	G	A	R	G	G	G	N	R	G	R	R	G	A	G	N	A	R	A	A	G	R	A	R	R	N	A	A	N	N	R	G	A	R	A	G	N
Marker100255	190	G	S	S	G	S	G	G	G	G	N	G	G	G	S	G	G	G	N	G	S	G	G	G	G	G	G	S	N	C	C	N	N	S	G	G	S	G	G	N
Marker100259	6	T	T	N	T	T	T	N	N	N	C	T	Y	T	T	N	T	N	T	N	T	T	Y	N	N	T	T	N	T	N	T	T	N	T	N	T	T	T	N	T
Marker100259	9	G	R	N	G	G	G	N	N	G	G	G	R	G	G	N	G	N	G	N	G	G	G	N	N	G	G	N	G	N	N	G	N	G	N	A	G	G	N	G
Marker100259	55	G	G	N	G	S	C	N	N	G	G	S	G	G	G	N	G	N	S	N	G	G	S	N	N	G	G	N	G	N	N	G	N	G	N	G	C	G	N	G
Marker100259	73	G	G	N	G	G	G	N	N	G	T	G	K	G	G	N	G	N	G	N	G	G	K	N	N	G	G	N	G	N	G	G	N	G	N	G	G	G	N	G
Marker100259	82	G	G	N	G	G	G	N	N	G	A	G	R	G	G	N	G	N	G	N	G	G	R	N	N	G	G	N	G	N	G	G	N	G	N	G	G	N	N	G
Marker100271	78	N	S	S	C	S	S	G	S	N	C	C	N	S	S	S	N	G	N	C	C	S	N	S	G	N	G	C	G	S	G	C	C	G	N	C	G	S	S	G
Marker100286	117	T	N	C	T	T	T	Y	N	Y	T	Y	Y	N	N	T	T	Y	N	Y	C	C	N	N	N	T	N	T	N	N	C	T	T	C	Y	N	N	N	T	Y
Marker100286	152	G	N	A	G	G	G	G	N	R	G	R	R	N	N	G	G	R	N	R	A	A	N	N	N	G	N	G	N	N	A	G	G	A	R	N	N	N	G	R
Marker100304	91	C	C	Y	C	T	C	T	C	Y	Y	C	C	C	Y	C	Y	C	Y	Y	Y	C	N	C	C	C	C	C	Y	C	N	Y	C	N	C	T	C	C	C	C
Marker100304	161	C	C	C	C	C	C	C	C	C	C	C	M	M	C	C	C	C	C	C	C	C	N	C	A	C	C	C	C	C	N	C	C	N	C	C	C	M	C	M
Marker100306	108	S	C	C	N	S	G	C	S	N	C	S	S	C	G	S	G	C	S	N	C	N	S	S	G	S	G	S	C	G	G	S	S	S	N	S	S	S	N	C
Marker100316	47	T	T	N	Y	N	T	T	N	T	T	T	T	T	N	T	T	T	N	Y	N	N	T	N	T	T	N	T	N	N	T	T	C	N	T	N	N	T	N	Y
Marker100316	65	G	G	N	G	N	G	G	N	G	G	G	G	G	N	G	G	G	N	K	N	N	G	N	G	G	N	G	N	N	G	G	T	N	G	N	N	G	N	K
Marker100316	83	C	C	N	C	N	C	C	N	C	A	C	C	M	N	C	C	C	N	C	N	N	A	N	C	C	N	C	N	N	C	C	C	N	C	N	N	C	N	C
Marker100316	178	T	T	N	Y	N	T	T	N	T	T	N	T	T	N	T	T	T	N	Y	N	N	T	N	T	T	N	T	N	N	T	T	C	N	T	N	N	T	N	Y
Marker100324	26	N	G	N	G	G	G	G	G	G	N	G	G	G	A	N	G	G	N	R	G	N	G	G	G	G	G	N	G	G	N	G	G	N	R	G	R	A	N	N
Marker100324	37	N	A	N	A	A	G	A	A	A	N	A	A	A	A	N	A	G	N	R	G	N	A	A	A	A	A	N	A	R	N	A	A	N	R	R	A	A	N	N
Marker100324	64	N	A	N	A	A	G	A	A	A	N	A	N	A	A	N	A	G	N	R	G	N	A	A	A	A	A	N	A	R	N	A	A	N	R	R	A	A	N	N
Marker100324	135	N	G	N	G	G	G	G	G	G	N	G	G	N	T	N	G	G	N	K	G	N	G	G	G	G	N	N	G	G	N	G	G	N	K	G	K	T	N	N
Marker100324	209	N	A	N	A	A	A	A	A	A	N	A	A	A	G	N	A	A	N	R	A	N	A	A	A	A	A	N	A	A	N	A	A	N	R	A	R	G	N	N
Marker100327	195	N	N	A	A	W	N	A	N	A	A	A	N	A	A	N	A	N	N	A	A	T	A	W	A	T	A	N	T	N	A	A	W	A	N	N	W	N	A	N
Marker100335	53	N	T	T	N	T	N	N	N	T	N	T	T	T	T	C	T	N	Y	T	T	T	T	Y	T	T	N	N	N	T	Y	N	N	N	N	T	T	T	C	N
Marker100335	85	N	C	C	N	C	N	N	N	C	N	C	C	C	C	G	C	N	S	C	C	C	C	S	C	C	N	N	N	C	G	N	N	N	N	C	C	C	G	N
Marker100335	157	N	G	G	N	G	N	N	N	G	A	G	G	G	G	A	G	N	R	A	G	G	G	R	G	G	N	N	N	G	R	N	N	N	N	G	G	G	A	N
Marker100335	179	N	G	G	N	G	N	N	N	G	N	G	T	G	G	G	G	N	G	G	G	G	G	G	G	G	G	N	N	G	G	N	N	N	N	G	G	G	G	N
Marker100335	187	N	G	G	N	G	N	N	N	G	G	G	G	G	G	A	G	N	R	G	G	G	G	R	G	G	G	N	N	G	R	N	N	N	N	G	G	G	A	N
Marker100341	138	N	A	T	A	A	A	A	N	N	N	N	A	N	N	A	A	N	N	T	N	W	N	N	T	A	T	T	T	N	N	A	A	N	N	A	N	W	T	T
Marker100343	26	A	W	W	W	A	A	A	W	A	N	A	T	A	W	A	A	T	W	A	W	T	W	W	A	A	W	W	W	T	A	N	A	W	A	W	T	W	N	N
Marker100343	49	A	A	A	A	C	C	M	A	C	N	C	A	A	M	C	A	A	A	A	M	A	M	A	M	C	A	A	M	A	C	N	C	A	C	A	M	A	N	N
Marker100343	66	G	G	G	G	G	G	G	K	G	N	G	T	G	G	G	G	T	G	G	G	K	K	G	G	G	G	G	G	G	G	N	G	K	G	G	G	G	N	N
Marker100343	81	Y	C	Y	Y	C	C	Y	Y	C	N	C	C	C	Y	C	C	C	C	Y	C	C	C	C	Y	C	Y	Y	Y	C	C	N	C	C	C	Y	C	Y	N	N
Marker100345	54	N	N	G	G	G	G	A	N	A	R	N	G	R	A	N	N	G	G	G	G	N	G	G	G	A	N	G	G	G	N	N	R	G	G	N	G	N	G	N
Marker100345	85	N	N	A	A	A	A	G	N	G	R	N	A	R	G	N	N	A	A	A	A	N	A	A	A	G	N	A	A	A	N	N	A	A	A	N	A	N	A	N
Marker100345	96	N	N	G	G	G	G	A	N	A	R	N	G	R	A	N	N	G	G	G	G	N	G	G	G	A	N	G	G	G	N	N	G	G	G	N	G	N	G	N
Marker100345	101	N	N	T	T	T	T	C	N	C	Y	N	T	Y	C	N	N	T	T	T	T	N	T	T	T	C	N	T	T	T	N	N	T	T	T	N	T	N	T	N
Marker100345	118	N	N	C	C	C	C	T	N	T	Y	N	C	Y	T	N	N	C	C	C	C	N	C	C	C	T	N	N	C	C	N	N	Y	C	C	N	C	N	C	N
Marker100345	200	N	N	C	C	C	C	T	N	T	Y	N	C	Y	T	N	N	C	C	C	C	N	C	C	C	T	N	C	C	C	N	N	C	C	C	N	C	N	C	N
Marker100346	17	T	Y	Y	T	T	Y	N	N	T	N	T	N	Y	N	N	C	N	N	T	T	N	N	N	T	T	N	Y	T	T	T	C	C	T	T	T	N	T	T	T
Marker100346	37	G	A	A	R	R	R	N	N	A	N	A	N	R	N	N	A	N	N	A	A	N	N	N	A	G	N	R	A	A	A	A	A	G	A	A	N	A	A	G
Marker100346	52	T	W	W	T	T	W	N	N	T	N	T	N	W	N	N	A	N	N	T	T	N	N	N	T	T	N	W	T	T	T	A	A	T	T	T	N	T	T	T
Marker100346	137	A	W	W	W	W	A	N	N	T	N	T	N	W	N	N	A	N	N	T	T	N	N	N	T	A	N	A	T	T	T	A	A	A	T	T	N	T	T	A
Marker100346	191	C	M	M	M	M	C	N	N	A	N	A	N	M	N	N	C	N	N	A	A	N	N	N	A	C	N	C	A	A	A	C	C	C	A	A	N	A	A	C
Marker100349	21	A	G	R	A	A	N	R	A	A	R	A	A	A	R	A	N	R	R	R	R	A	A	A	A	R	A	A	R	G	R	R	R	A	R	A	N	R	A	A
Marker100349	52	T	C	Y	T	T	N	Y	T	T	Y	T	T	T	Y	T	N	Y	Y	Y	Y	T	T	T	T	Y	T	T	Y	C	Y	Y	Y	T	Y	T	N	Y	T	T
Marker100349	122	G	A	R	G	G	N	R	G	G	R	G	G	G	R	G	N	R	R	R	R	G	G	G	G	R	G	G	R	A	R	R	R	G	R	G	N	R	G	G
Marker100349	180	A	A	A	R	A	N	A	A	A	A	A	A	A	A	A	N	A	A	A	A	A	A	A	A	A	A	R	A	A	A	A	A	A	A	A	N	A	A	A
Marker100352	58	T	Y	N	T	C	T	T	T	Y	T	N	T	T	N	T	T	T	N	N	Y	T	T	T	T	T	T	T	Y	T	T	T	T	T	Y	N	T	T	N	N
Marker100352	61	Y	T	N	T	T	T	C	T	T	T	N	Y	T	N	Y	C	Y	N	N	T	Y	T	Y	T	T	Y	T	Y	C	C	C	Y	Y	Y	N	C	C	N	N
Marker100352	100	Y	T	N	T	T	T	C	T	T	T	N	Y	T	N	Y	C	Y	N	N	T	Y	T	Y	T	T	Y	T	Y	C	C	C	Y	Y	Y	N	C	C	N	N
Marker100352	136	G	R	N	R	G	A	G	A	G	G	N	R	G	N	G	G	R	N	N	R	R	A	R	A	G	R	G	G	G	G	G	R	R	G	N	G	G	N	N
Marker100352	202	Y	C	N	Y	C	C	C	C	Y	T	N	C	T	N	C	C	C	N	N	C	Y	C	C	C	T	C	T	C	C	C	C	C	Y	C	N	C	C	N	N
Marker100354	25	A	A	W	A	N	A	T	A	A	N	N	N	W	N	A	N	A	A	A	N	N	A	A	T	N	A	N	W	N	W	N	A	A	N	A	T	A	N	A
Marker100354	47	A	A	W	A	N	A	W	A	A	N	N	N	W	N	A	N	A	A	A	N	N	A	A	A	N	A	N	A	N	A	N	A	A	N	A	T	A	N	A
Marker100354	211	G	G	G	G	N	G	G	T	G	N	N	N	G	N	K	N	K	G	K	N	N	K	T	G	N	G	N	G	N	G	N	G	G	N	G	G	G	N	G
Marker100358	50	T	C	C	N	Y	C	C	Y	N	T	C	Y	N	Y	N	N	Y	C	T	C	T	Y	T	Y	C	T	Y	Y	N	Y	N	T	T	T	N	T	Y	T	Y
Marker100358	126	T	A	A	N	W	A	A	W	N	T	A	W	N	W	N	N	W	A	T	A	T	W	T	W	A	T	W	W	N	W	N	T	T	T	N	T	W	T	W
Marker100362	112	N	Y	T	T	T	Y	T	N	T	N	T	T	T	T	N	T	N	T	N	T	T	T	T	N	N	N	T	T	N	T	N	N	T	T	N	T	N	C	N
Marker100368	5	T	N	N	T	N	Y	T	Y	T	Y	T	T	T	T	T	N	N	T	T	Y	N	C	N	N	T	N	C	T	N	N	T	T	N	N	T	N	N	T	N
Marker100368	25	T	N	N	C	N	T	T	Y	T	Y	C	T	T	T	Y	N	N	T	T	T	N	T	N	N	C	N	T	T	N	N	T	T	N	N	T	N	N	T	N
Marker100378	128	C	C	N	C	T	C	Y	N	C	C	C	C	Y	C	C	C	Y	C	N	N	N	N	C	C	N	Y	C	C	C	C	Y	N	Y	Y	C	N	C	C	C
Marker100378	164	A	R	N	R	G	R	R	N	R	G	A	A	G	G	G	G	R	G	N	N	N	N	A	G	N	R	G	R	R	R	G	N	G	R	R	N	A	A	G
Marker100378	172	A	A	N	A	A	A	A	N	A	A	A	A	A	A	A	A	A	W	N	N	N	N	A	A	N	A	A	A	W	A	A	N	W	A	W	N	A	A	T
Marker100379	45	N	S	C	S	G	S	N	C	G	N	G	N	S	C	G	N	N	C	G	N	C	C	N	C	N	S	G	G	C	G	N	G	N	G	N	N	N	G	N
Marker100379	72	N	T	T	T	T	K	N	T	T	N	T	N	T	T	T	N	N	T	T	N	T	T	N	T	N	T	T	G	T	T	N	T	N	T	N	N	N	T	N
Marker100390	40	N	N	G	A	G	R	A	G	N	A	G	A	G	A	G	N	G	N	A	G	N	R	N	N	G	G	A	R	N	A	A	R	G	N	A	A	G	N	G
Marker100390	56	N	N	T	T	T	T	T	T	N	T	T	C	T	T	T	N	T	N	T	T	N	Y	N	N	T	T	T	T	N	T	T	Y	T	N	C	C	T	N	T
Marker100390	101	N	N	G	G	A	R	G	A	N	G	A	A	G	G	R	N	A	N	G	R	N	A	N	N	A	A	G	R	N	G	G	R	R	N	A	A	A	N	A
Marker100390	126	N	N	C	T	T	T	T	T	N	T	T	T	C	T	Y	N	T	N	T	Y	N	T	N	N	T	T	T	Y	N	T	T	Y	Y	N	T	T	T	N	T
Marker100390	151	N	N	C	T	C	Y	T	C	N	T	C	T	C	T	C	N	C	N	T	C	N	Y	N	N	C	C	T	Y	N	T	T	Y	C	N	T	T	C	N	C
Marker100406	131	T	W	W	N	W	T	T	N	T	T	T	T	T	T	T	T	N	N	W	T	T	T	N	T	T	N	T	T	T	T	N	N	T	T	N	N	T	N	T
Marker100417	43	R	N	A	A	A	A	N	A	A	A	R	A	A	N	N	N	N	A	A	A	N	N	A	A	A	N	A	A	A	A	N	A	G	A	N	R	N	N	A
Marker100417	53	Y	N	Y	C	T	C	N	T	T	C	Y	T	C	N	N	N	N	C	C	N	N	N	T	C	C	N	T	C	T	T	N	C	T	T	N	T	N	N	C
Marker100417	173	Y	N	C	C	C	C	N	Y	C	C	Y	Y	C	N	N	N	N	C	C	C	N	N	T	C	C	N	Y	C	Y	T	N	C	T	Y	N	Y	N	N	C
Marker100417	200	W	N	T	A	T	A	N	T	T	A	W	T	A	N	N	N	N	A	A	T	N	N	T	A	A	N	T	A	T	T	N	A	T	T	N	T	N	N	A
Marker100427	58	A	T	T	W	A	W	A	A	T	N	W	T	T	T	N	N	A	W	A	W	N	W	W	T	T	A	A	A	T	W	T	T	N	N	A	N	W	A	T
Marker100427	126	G	G	G	R	G	G	G	A	G	N	R	G	G	G	N	N	A	R	A	G	N	G	G	G	G	R	G	A	G	R	G	G	N	N	R	N	G	A	G
Marker100427	148	C	C	C	S	C	C	C	G	C	N	S	C	C	C	N	N	G	C	C	C	N	C	C	C	C	S	C	G	C	S	C	C	N	N	S	N	C	G	C
Marker100427	151	G	G	G	R	G	G	G	A	G	N	R	G	G	G	N	N	A	R	A	G	N	G	G	G	G	R	G	A	G	R	G	G	N	N	R	N	G	A	G
Marker100427	186	C	C	C	C	C	Y	C	C	C	N	C	C	T	C	N	N	C	C	C	C	N	C	C	C	C	C	C	C	C	C	T	C	N	N	C	N	C	C	C
Marker100429	21	N	Y	T	N	T	T	Y	Y	T	Y	T	Y	N	Y	T	C	C	Y	Y	Y	C	T	Y	C	T	C	C	T	N	N	C	T	N	N	C	T	T	N	Y
Marker100448	54	G	G	N	G	G	G	G	G	G	G	N	G	N	G	G	G	G	G	N	G	R	N	G	N	G	G	N	R	G	G	G	R	G	G	R	R	G	G	G
Marker100448	62	M	A	N	A	M	C	M	A	A	C	N	M	N	M	A	M	C	A	N	C	M	N	C	N	A	M	N	M	C	C	C	M	A	A	M	M	M	C	A
Marker100448	133	T	T	N	T	T	C	T	T	T	T	N	T	N	T	T	T	T	T	N	T	Y	N	T	N	T	T	N	Y	T	T	T	T	T	T	T	T	T	T	T
Marker100454	8	N	N	N	N	N	N	T	N	N	N	Y	T	T	N	T	T	T	Y	T	T	T	Y	T	T	T	T	Y	C	T	T	N	N	N	T	C	N	T	T	T
Marker100454	31	N	N	N	N	N	N	G	N	N	N	G	G	G	N	G	G	G	G	G	G	G	R	R	G	A	G	G	G	G	G	N	N	N	G	G	N	R	G	G
Marker100454	40	N	N	N	N	N	N	K	N	N	N	T	T	G	N	T	G	G	T	T	T	K	K	K	G	T	G	K	T	G	G	N	N	N	G	T	N	T	T	G
Marker100454	84	N	N	N	N	N	N	Y	N	N	N	C	N	T	N	C	T	T	C	C	C	Y	Y	Y	T	C	T	Y	C	T	T	N	N	N	T	C	N	Y	C	T
Marker100454	115	N	N	N	N	N	N	Y	N	N	N	T	T	C	N	T	C	C	T	T	T	Y	Y	Y	C	T	C	Y	T	C	C	N	N	N	C	T	N	T	T	C
Marker100454	189	N	N	N	N	N	N	C	N	N	N	Y	C	C	N	T	C	C	Y	C	C	Y	C	C	C	C	C	C	C	C	C	N	N	N	C	C	N	C	C	C
Marker100461	25	G	N	G	S	G	S	G	S	S	N	S	G	G	S	G	S	C	G	G	G	C	S	G	G	C	G	S	S	S	S	C	G	N	S	C	G	G	G	S
Marker100461	112	G	N	A	A	A	A	A	A	A	N	A	R	A	A	R	A	A	A	A	A	A	A	A	A	A	R	A	R	A	R	A	A	N	A	A	A	A	A	A
Marker100461	136	C	N	C	Y	C	C	C	Y	C	N	C	C	C	C	C	C	C	Y	T	T	C	C	C	C	C	Y	C	C	C	C	C	C	N	C	C	C	T	C	Y
Marker100461	195	G	N	G	R	G	R	G	R	R	N	R	G	G	R	G	R	A	G	G	G	A	R	G	G	A	G	R	R	R	R	A	G	N	R	A	G	G	G	R
Marker100465	43	C	C	C	C	C	N	Y	C	Y	N	T	C	C	T	N	T	N	N	N	C	C	C	C	Y	N	N	C	C	C	C	C	C	Y	N	C	Y	C	Y	N
Marker100465	66	T	T	T	T	T	N	Y	T	Y	N	C	T	T	C	N	C	N	N	N	T	T	T	T	Y	N	N	T	T	T	T	T	T	Y	N	T	Y	T	Y	N
Marker100465	94	A	A	A	A	A	N	W	A	W	N	T	A	A	T	N	T	N	N	N	A	A	A	A	W	N	N	A	A	A	A	A	A	W	N	A	W	A	W	N
Marker100465	129	A	A	A	A	A	N	G	A	R	N	G	A	A	G	N	G	N	N	N	N	A	A	A	R	N	N	A	A	A	A	A	A	R	N	A	R	A	R	N
Marker100484	75	N	A	N	A	T	T	T	N	T	N	N	A	N	W	N	T	W	T	T	T	N	W	A	A	T	N	T	T	N	T	T	W	W	W	T	W	T	N	T
Marker100484	113	N	C	N	C	C	Y	C	N	C	N	N	C	N	C	N	T	C	Y	T	C	N	C	C	C	Y	N	C	C	N	Y	T	C	C	C	Y	C	N	N	T
Marker100484	119	N	T	N	T	C	C	C	N	C	N	N	T	N	Y	N	C	Y	C	C	C	N	Y	T	T	C	N	C	C	N	Y	C	Y	Y	Y	C	Y	C	N	C
Marker100486	27	N	N	N	A	A	N	A	A	A	A	N	A	N	A	A	A	A	A	W	N	A	A	A	A	A	A	A	W	W	A	A	A	T	W	N	A	W	W	A
Marker100486	178	N	N	N	A	G	N	G	G	R	G	N	G	N	G	G	G	G	G	R	N	G	G	G	G	G	R	G	G	G	G	A	G	G	G	N	G	G	R	G
Marker100486	184	N	N	N	A	A	N	A	A	A	A	N	A	N	A	C	M	C	C	A	N	A	A	A	A	A	A	A	A	A	C	A	A	A	A	N	A	A	A	A
Marker100495	86	N	C	C	C	C	C	T	C	C	C	C	Y	Y	C	Y	C	C	C	C	C	C	Y	C	N	C	C	C	C	C	C	Y	Y	C	C	C	C	C	C	C
Marker100495	204	N	R	G	G	G	G	A	G	R	G	R	A	R	R	A	A	G	G	G	G	R	R	G	N	G	G	G	R	G	R	R	R	A	R	G	G	R	G	G
Marker100496	48	N	N	T	Y	T	T	T	T	C	N	T	T	T	N	T	T	T	T	Y	T	T	T	N	T	T	T	T	T	T	T	T	T	T	N	N	T	T	T	N
Marker100496	52	N	N	A	A	A	A	A	A	A	N	A	A	A	N	A	C	A	A	A	N	A	A	N	A	A	A	A	A	A	C	A	A	A	N	N	A	A	M	N
Marker100496	99	N	N	G	R	G	G	G	G	A	N	G	A	G	N	G	A	G	G	R	G	G	G	N	G	G	G	G	G	G	A	G	G	G	N	N	G	G	A	N
Marker100496	122	N	N	G	R	R	G	G	G	G	N	G	A	G	N	G	G	G	G	G	G	G	G	N	G	G	G	G	G	G	G	G	G	G	N	N	G	G	R	N
Marker100496	129	N	N	A	R	A	A	A	A	A	N	R	A	G	N	A	A	A	R	A	A	G	R	N	G	A	A	R	R	A	A	A	A	G	N	N	A	A	A	N
Marker100500	55	N	G	G	T	G	T	T	N	T	K	T	T	T	T	T	T	T	N	T	T	T	T	T	T	K	T	K	N	T	T	T	T	N	T	T	K	G	T	N
Marker100500	175	N	G	G	S	C	C	C	N	C	S	C	C	C	C	C	C	C	N	C	C	C	C	C	C	S	C	S	N	C	C	C	C	N	C	C	C	C	C	N
Marker100503	135	R	G	G	N	A	G	A	A	A	G	R	G	A	N	A	G	G	N	G	N	G	G	A	G	R	A	N	G	N	N	R	G	A	R	G	R	N	N	A
Marker100503	144	A	A	R	N	A	G	A	A	A	A	R	A	A	N	A	A	A	N	G	N	A	A	A	R	A	A	N	A	N	N	R	G	A	A	A	A	N	N	A
Marker100503	178	T	C	Y	N	T	T	T	T	T	C	Y	C	T	N	T	C	C	N	T	N	C	C	T	Y	Y	T	N	C	N	N	T	T	T	Y	C	Y	N	N	T
Marker100503	182	C	C	Y	N	C	T	C	C	C	C	Y	C	C	N	C	C	C	N	T	N	C	C	C	Y	C	C	N	C	N	N	Y	T	C	C	C	C	N	N	C
Marker100503	188	Y	T	Y	N	C	C	C	C	C	T	Y	T	C	N	Y	T	T	N	C	N	T	T	C	Y	Y	C	N	T	N	N	C	C	C	Y	T	Y	N	N	C
Marker100503	214	G	G	K	N	G	T	G	G	G	G	K	G	G	N	G	G	G	N	T	N	G	G	G	K	G	G	N	G	N	N	K	T	G	G	G	G	N	N	G
Marker100510	87	G	G	G	G	N	N	N	N	G	G	N	N	G	N	G	N	N	K	G	G	T	N	N	N	N	G	N	G	K	G	N	G	G	G	K	K	K	G	T
Marker100510	156	G	G	G	T	N	N	N	N	G	G	N	N	G	N	G	N	N	G	G	G	G	N	N	N	N	G	N	G	G	G	N	G	G	G	G	G	G	G	G
Marker100513	91	N	N	T	W	A	N	W	T	W	T	T	N	T	A	T	T	A	N	N	T	T	N	N	W	A	N	N	W	T	W	W	A	N	N	N	N	T	N	T
Marker100513	140	N	N	G	S	C	N	S	G	S	G	G	N	G	C	G	G	C	N	N	G	G	N	N	S	C	N	N	S	G	S	S	C	N	N	N	N	G	N	G
Marker100513	147	N	N	T	W	A	N	W	A	A	A	A	N	A	A	T	A	A	N	N	A	A	N	N	A	A	N	N	A	T	A	W	A	N	N	N	N	A	N	A
Marker100520	12	T	C	T	C	N	C	T	T	T	N	C	T	Y	Y	T	T	Y	N	Y	Y	C	T	Y	T	Y	C	T	C	C	T	N	T	N	C	N	Y	N	N	T
Marker100520	28	T	C	T	C	N	C	T	T	T	N	C	T	Y	Y	T	T	Y	N	Y	Y	C	T	Y	T	Y	C	T	C	C	T	N	T	N	C	N	Y	N	N	T
Marker100520	37	A	G	A	G	N	G	A	A	A	N	G	A	R	R	A	A	A	N	R	A	G	A	R	A	R	G	A	A	G	A	N	A	N	G	N	A	N	N	A
Marker100520	85	A	A	A	A	N	A	A	A	A	N	A	A	A	A	A	A	R	N	A	R	A	A	A	A	A	A	A	G	A	A	N	A	N	A	N	R	N	N	A
Marker100520	128	T	G	T	G	N	G	T	T	T	N	G	T	K	K	T	T	K	N	K	K	G	N	K	T	K	G	T	G	G	T	N	T	N	G	N	K	N	N	T
Marker100526	74	C	N	N	N	N	N	N	C	C	N	C	C	C	C	N	C	C	N	S	C	G	N	N	C	G	C	C	C	C	C	C	C	C	C	C	C	C	N	C
Marker100526	85	C	N	N	N	N	N	N	C	Y	N	T	C	T	C	N	T	C	N	Y	Y	C	N	N	T	C	C	T	Y	T	Y	T	T	C	T	C	C	Y	N	T
Marker100526	164	T	N	N	N	N	N	N	T	T	N	T	T	T	T	N	T	T	N	W	T	A	N	N	T	A	T	T	T	T	T	T	T	T	T	T	T	T	N	T
Marker100527	88	C	C	N	C	C	C	C	M	C	C	N	C	C	C	C	C	N	C	C	C	C	C	C	C	C	C	A	C	C	C	C	C	N	C	C	C	M	N	C
Marker100528	191	C	C	C	C	C	N	N	C	S	C	C	C	N	N	N	N	N	G	C	C	N	C	N	C	N	N	C	C	C	C	N	C	N	N	C	C	C	N	N
Marker100532	58	K	K	N	T	G	T	T	T	G	T	T	N	T	T	T	T	T	T	N	N	K	T	T	K	T	N	K	G	K	N	N	T	N	T	N	N	N	K	T
Marker100532	178	R	A	N	A	G	A	A	A	G	A	A	N	A	A	A	A	A	A	N	N	R	A	A	R	A	N	R	A	R	N	N	A	G	A	N	N	N	R	A
Marker100539	59	G	G	R	A	N	N	A	G	G	N	N	A	G	G	N	G	G	G	G	G	N	A	G	N	A	G	G	N	N	G	G	G	N	N	G	G	G	N	A
Marker100539	66	R	G	A	A	N	N	A	G	A	N	N	A	G	G	N	G	G	G	R	A	N	A	R	N	A	R	G	N	N	G	A	R	N	N	G	A	G	N	A
Marker100539	81	A	A	R	G	N	N	G	A	A	N	N	G	A	A	N	A	A	A	A	A	N	G	A	N	G	A	A	N	N	A	A	A	N	N	A	A	A	N	G
Marker100539	154	T	A	T	T	N	N	T	W	T	N	N	T	A	A	N	A	A	A	W	T	N	T	W	N	T	T	A	N	N	A	W	W	N	N	A	T	W	N	T
Marker100556	14	G	G	G	G	N	G	G	K	K	N	N	N	T	G	N	G	G	N	G	T	G	G	N	G	G	T	G	G	G	G	G	G	G	G	N	T	G	K	G
Marker100556	83	C	T	T	T	N	T	T	T	Y	N	N	N	T	T	N	T	Y	N	T	T	Y	T	N	T	T	T	T	T	T	Y	T	Y	Y	Y	N	T	T	T	Y
Marker100556	90	G	G	G	G	N	G	G	R	R	N	N	N	A	G	N	G	G	N	G	A	G	G	N	G	G	A	G	G	G	G	G	G	G	G	N	A	G	R	G
Marker100556	105	A	A	T	T	N	W	N	A	A	N	N	N	A	T	N	A	W	N	A	W	W	T	N	W	A	A	A	A	A	A	A	W	W	A	N	A	A	W	A
Marker100556	122	C	C	C	C	N	M	A	C	M	N	N	N	C	C	N	C	C	N	A	C	C	C	N	C	A	C	M	C	A	C	A	M	C	C	N	C	A	M	M
Marker100575	15	C	C	C	N	C	C	C	N	C	C	C	C	C	N	C	C	C	C	C	N	N	C	C	C	C	N	C	C	N	N	Y	C	C	C	C	N	N	N	C
Marker100575	37	G	G	R	N	G	A	A	N	G	R	R	G	R	N	R	A	A	A	G	N	N	A	A	G	G	N	G	G	N	N	R	A	G	R	G	N	N	N	G
Marker100575	69	G	G	R	N	G	A	A	N	G	R	R	G	R	N	A	A	A	A	G	N	N	A	A	G	G	N	G	G	N	N	R	A	G	R	G	N	N	N	G
Marker100575	118	C	C	Y	N	C	T	T	N	C	Y	Y	C	Y	N	Y	T	T	T	C	N	N	T	T	C	C	N	C	C	N	N	Y	T	C	Y	C	N	N	N	N
Marker100575	191	A	A	A	N	A	A	A	N	A	A	A	A	A	N	A	A	A	A	A	N	N	A	A	A	A	N	A	A	N	N	R	A	A	A	A	N	N	N	A
Marker100585	64	T	N	N	T	T	A	T	W	T	A	N	T	N	T	T	T	T	T	N	N	T	N	N	N	T	N	N	T	N	T	T	N	N	N	T	N	T	A	A
Marker100585	67	R	N	N	G	G	G	G	G	G	G	N	G	N	G	G	G	G	G	N	N	G	N	N	N	G	N	N	G	N	G	G	N	N	N	G	N	G	G	G
Marker100585	80	T	N	N	N	T	T	T	T	T	C	N	T	N	T	T	T	T	T	N	N	T	N	N	N	N	N	N	T	N	T	T	N	N	N	T	N	T	C	T
Marker100585	134	G	N	N	G	K	G	G	G	G	G	N	G	N	G	K	G	G	K	N	N	G	N	N	N	G	N	N	G	N	G	G	N	N	N	G	N	T	G	G
Marker100585	203	R	N	N	A	A	G	A	R	R	G	N	G	N	A	A	G	G	A	N	N	R	N	N	N	A	N	N	A	N	R	A	N	N	N	G	N	A	G	G
Marker100590	9	A	A	R	A	R	A	G	N	N	G	G	A	G	R	G	A	G	G	A	A	R	R	A	N	A	G	G	A	N	A	A	N	A	R	N	R	A	N	A
Marker100590	20	G	G	R	G	R	G	A	N	N	A	A	G	A	R	A	G	R	A	G	G	R	R	G	N	G	A	A	G	N	G	G	N	G	R	N	R	G	N	G
Marker100590	33	C	C	Y	C	Y	C	T	N	N	T	T	C	T	Y	T	C	T	T	N	T	Y	T	C	N	C	T	T	C	N	C	Y	N	C	Y	N	Y	Y	N	C
Marker100590	39	C	T	C	T	C	C	C	N	N	C	C	C	C	C	C	C	C	C	C	C	Y	C	C	N	C	C	C	C	N	C	C	N	C	C	N	C	C	N	C
Marker100590	64	G	G	R	G	R	G	A	N	N	A	A	G	A	R	A	G	A	A	A	A	R	A	G	N	G	A	A	G	N	G	R	N	G	R	N	R	R	N	G
Marker100590	142	Y	T	C	T	C	C	C	N	N	C	C	C	C	C	C	C	C	C	C	C	Y	C	T	N	C	C	C	C	N	C	C	N	C	C	N	Y	C	N	C
Marker100590	145	T	T	T	T	T	T	T	N	N	T	T	T	T	W	T	T	T	T	A	A	W	T	T	N	T	T	T	T	N	T	W	N	T	T	N	T	T	N	T
Marker100591	84	C	C	C	C	C	C	C	N	C	C	C	C	N	N	Y	C	C	C	C	N	T	C	C	C	C	C	N	C	C	C	C	T	C	N	C	C	Y	C	N
Marker100591	95	C	C	Y	Y	C	C	T	N	T	Y	T	Y	N	N	C	T	Y	Y	C	C	C	C	C	T	T	T	N	T	Y	Y	C	C	N	N	C	C	C	C	N
Marker100591	144	A	A	A	A	A	A	A	N	A	A	A	A	N	N	R	A	A	R	A	A	G	A	A	A	A	A	N	A	R	A	G	G	R	N	A	A	R	R	N
Marker100591	151	T	T	W	W	T	T	A	N	A	W	A	W	N	N	T	A	W	W	T	N	T	T	T	A	A	A	N	A	W	W	T	T	W	N	T	T	T	T	N
Marker100592	14	N	N	N	N	T	W	T	N	T	N	T	T	T	T	N	N	N	T	N	T	N	T	A	T	T	T	T	N	T	T	N	N	T	T	T	T	T	N	T
Marker100592	48	N	N	N	N	C	C	C	N	C	N	C	C	C	C	N	N	N	C	N	C	N	C	C	C	C	C	C	N	C	C	N	N	C	C	T	C	C	N	C
Marker100592	126	N	N	N	N	T	T	T	N	T	N	T	T	T	T	N	N	N	T	N	T	N	T	T	T	T	T	T	N	T	T	N	N	T	T	C	T	T	N	T
Marker100592	138	N	N	N	N	A	R	G	N	A	N	G	G	G	G	N	N	N	G	N	G	N	G	A	R	G	G	G	N	G	A	N	N	A	R	G	G	A	N	G
Marker100592	153	N	N	N	N	A	A	A	N	A	N	T	T	A	A	N	N	N	A	N	A	N	A	A	W	T	W	T	N	A	A	N	N	A	W	T	A	A	N	A
Marker100592	189	N	N	N	N	A	A	G	N	A	N	A	A	A	R	N	N	N	G	N	R	N	A	A	A	A	R	A	N	A	A	N	N	A	A	A	A	A	N	A
Marker100592	195	N	N	N	N	T	W	A	N	T	N	A	A	A	A	N	N	N	A	N	A	N	A	T	W	A	A	A	N	A	T	N	N	T	W	A	A	T	N	A
Marker100605	6	N	G	G	G	G	N	G	N	N	G	G	G	G	G	G	N	G	G	N	G	N	G	N	G	G	G	G	G	K	G	G	N	G	T	G	N	N	T	G
Marker100605	131	N	T	C	T	C	N	C	N	N	C	T	Y	T	T	Y	N	T	T	N	T	N	T	N	C	Y	T	T	T	Y	C	C	N	T	C	T	N	N	C	Y
Marker100605	172	N	A	A	A	A	N	A	N	N	A	A	A	A	A	A	N	A	A	N	A	N	A	N	A	A	A	A	A	R	A	A	N	A	G	A	N	N	G	A
Marker100606	21	C	N	C	C	C	C	C	C	S	N	N	N	S	S	S	S	N	N	S	S	C	N	S	S	C	N	N	C	C	C	C	C	G	C	G	S	C	C	S
Marker100606	52	C	N	A	A	C	M	C	C	C	N	N	N	M	C	C	C	N	N	C	M	M	N	M	M	M	N	N	C	M	C	C	M	C	A	C	M	C	M	M
Marker100606	64	C	N	C	C	C	C	C	C	C	N	N	N	M	C	C	C	N	N	C	C	C	N	C	C	C	N	N	C	C	C	C	M	C	C	C	C	C	C	C
Marker100606	88	G	N	G	G	G	G	G	G	G	N	N	N	R	G	G	G	N	N	G	G	G	N	G	G	G	N	N	G	G	G	G	R	G	N	N	G	G	G	G
Marker100606	159	G	N	G	G	G	R	G	G	G	N	N	N	G	R	R	G	N	N	R	G	G	N	G	G	R	N	N	R	R	G	A	R	G	G	G	G	G	G	G
Marker100606	165	G	N	G	G	A	R	A	G	R	N	N	N	G	G	G	R	N	N	G	G	G	N	G	G	G	N	N	G	R	A	G	G	G	G	G	G	G	R	G
Marker100622	25	T	T	T	N	T	T	T	T	T	T	T	T	T	T	T	Y	T	T	T	Y	T	T	T	T	T	T	T	T	N	T	T	T	T	T	N	N	T	Y	T
Marker100624	37	T	T	T	T	T	T	T	K	N	T	T	K	T	T	T	T	K	T	T	G	K	T	T	K	N	T	T	T	T	T	T	T	T	T	T	T	T	T	T
Marker100624	158	A	A	A	A	A	A	A	A	A	A	W	A	W	T	A	A	W	A	W	A	A	A	A	W	N	T	W	T	W	T	A	A	A	A	W	A	W	W	A
Marker100624	173	M	M	A	A	C	A	M	M	C	A	A	C	M	A	M	A	M	M	A	C	M	A	A	M	N	A	A	A	A	A	A	M	M	A	M	M	M	A	M
Marker100624	191	M	M	A	A	C	A	M	M	N	A	A	C	M	A	M	A	M	M	A	C	M	A	A	M	N	A	A	A	A	A	A	M	M	A	M	M	M	A	M
Marker100624	202	T	Y	T	C	T	C	T	Y	T	C	Y	T	T	T	T	C	Y	T	T	T	T	C	Y	T	N	T	Y	T	T	T	C	Y	Y	T	T	Y	T	Y	Y
Marker100638	69	K	G	N	G	G	G	N	G	G	N	G	G	N	G	G	G	G	G	G	G	N	G	G	G	G	N	K	G	G	G	N	G	G	T	N	N	T	G	N
Marker100638	114	R	A	N	A	A	A	N	G	A	N	R	R	N	R	A	G	A	R	A	A	N	G	R	G	A	N	R	G	G	G	N	A	R	N	N	N	G	A	N
Marker100638	160	R	G	N	G	G	G	N	G	G	N	G	G	N	G	G	G	G	G	G	G	N	G	G	G	G	N	R	G	G	G	N	G	G	A	N	N	A	G	N
Marker100642	18	G	C	N	S	C	C	G	N	C	C	S	S	N	N	N	C	C	S	G	S	G	N	N	G	S	N	C	G	S	G	S	C	C	G	C	G	N	C	N
Marker100642	28	A	C	N	A	A	A	A	N	A	C	A	A	N	N	N	A	A	M	A	A	A	N	N	A	A	N	A	A	A	A	A	A	A	A	A	A	N	N	N
Marker100642	66	A	T	N	A	A	A	A	N	A	T	A	A	N	N	N	A	A	W	A	A	A	N	N	A	A	N	A	A	A	A	A	A	A	A	A	A	N	A	N
Marker100642	153	C	G	N	G	G	C	C	N	G	G	S	G	N	N	N	G	G	S	C	S	G	N	N	G	S	N	G	C	S	S	G	G	G	G	G	C	N	G	N
Marker100654	54	G	N	N	N	N	N	N	N	N	G	N	N	N	T	N	G	G	G	G	T	N	N	N	N	G	G	T	N	K	G	N	G	T	G	K	G	G	G	G
Marker100671	35	G	G	G	G	N	N	N	G	N	G	G	G	G	G	G	G	G	G	G	N	G	A	G	N	N	G	G	G	A	G	N	N	N	A	N	G	A	N	G
Marker100671	55	T	C	C	Y	N	N	N	Y	N	T	C	T	C	C	C	Y	Y	C	Y	N	Y	C	Y	N	N	Y	C	C	C	C	N	N	N	C	N	C	C	N	C
Marker100671	82	T	G	G	K	N	N	N	K	N	T	G	T	G	G	G	K	K	G	K	N	K	G	K	N	N	K	G	G	G	G	N	N	N	G	N	G	G	N	G
Marker100671	175	A	R	A	A	N	N	N	R	N	A	A	A	R	A	A	R	R	G	A	N	R	A	R	N	N	A	A	A	A	A	N	N	N	A	N	A	A	N	A
Marker100671	178	A	R	R	R	N	N	N	R	N	A	G	A	R	R	G	A	A	A	R	N	A	A	A	N	N	R	R	R	A	R	N	N	N	A	N	R	A	N	R
Marker100674	19	A	A	A	A	A	A	A	A	A	A	A	M	C	M	N	N	M	C	N	A	M	M	C	M	M	N	N	M	N	C	A	A	A	A	A	M	A	A	A
Marker100674	71	A	A	A	A	A	A	A	A	A	A	A	M	C	M	N	N	M	C	N	A	M	M	C	M	M	N	N	M	N	C	A	A	A	A	A	M	A	A	A
Marker100674	93	T	T	T	T	T	T	T	T	T	T	T	Y	C	Y	N	N	Y	C	N	T	Y	Y	C	Y	Y	N	N	Y	N	C	T	T	T	T	T	Y	T	T	T
Marker100674	116	G	G	G	G	G	G	G	G	G	G	G	K	T	K	N	N	K	T	N	G	K	K	T	K	K	N	N	K	N	T	G	G	G	G	G	K	G	G	G
Marker100674	143	C	C	C	C	C	C	C	C	C	C	C	Y	T	Y	N	N	Y	T	N	C	Y	Y	T	Y	Y	N	N	Y	N	T	C	C	C	C	C	Y	C	C	C
Marker100674	151	C	C	C	C	C	C	C	C	C	C	C	Y	T	Y	N	N	Y	T	N	C	Y	Y	T	Y	Y	N	N	Y	N	T	C	C	C	C	C	Y	C	C	C
Marker100674	179	C	C	C	C	C	C	C	C	C	C	C	M	A	M	N	N	M	A	N	C	M	M	A	M	M	N	N	M	N	A	C	C	C	C	C	M	C	C	C
Marker100687	16	N	N	T	N	T	T	N	N	N	N	K	K	G	N	N	N	T	T	T	T	N	N	T	G	N	T	T	T	N	T	K	G	T	N	T	N	T	T	N
Marker100694	25	N	G	N	G	G	R	G	N	N	R	N	G	N	G	G	N	N	N	A	G	G	G	G	G	N	G	G	G	G	G	G	G	N	G	G	G	G	A	N
Marker100694	47	N	C	N	C	C	C	C	N	N	C	N	C	N	M	C	N	N	N	C	C	C	C	C	C	N	M	C	A	A	A	C	C	N	A	C	C	C	C	N
Marker100694	80	N	A	N	A	W	W	T	N	N	W	N	A	N	W	T	N	N	N	T	A	T	A	A	A	N	W	A	T	T	T	A	A	N	T	A	A	A	T	N
Marker100696	3	C	N	N	N	C	C	Y	C	C	C	C	C	C	N	Y	T	N	C	N	C	C	C	C	C	C	N	N	N	C	C	N	N	T	N	N	N	C	N	T
Marker100696	82	T	N	N	N	T	T	T	T	T	T	T	T	T	N	T	T	N	T	N	T	T	T	T	T	T	N	N	N	T	T	N	N	T	N	N	N	T	N	T
Marker100696	199	A	N	N	N	A	A	A	A	A	A	A	A	A	N	A	A	N	A	N	A	A	A	A	A	A	N	N	N	A	A	N	N	A	N	N	N	A	N	A
Marker100703	70	N	C	C	C	N	T	N	T	N	T	Y	C	Y	C	C	T	T	N	N	C	T	T	T	T	N	N	Y	C	N	C	T	N	N	T	N	T	N	N	N
Marker100703	98	N	T	T	T	N	G	N	G	N	G	K	T	K	T	T	G	G	N	N	T	G	G	G	G	N	N	K	T	N	T	G	N	N	G	N	G	N	N	N
Marker100703	116	N	C	C	C	N	C	N	S	N	C	S	C	S	C	C	S	C	N	N	C	C	S	S	C	N	N	S	C	N	C	S	N	N	C	N	C	N	N	N
Marker100703	135	N	A	A	A	N	T	N	T	N	T	W	A	W	A	A	T	T	N	N	A	T	T	T	T	N	N	W	A	N	A	T	N	N	T	N	T	N	N	N
Marker100703	148	N	A	A	A	N	G	N	G	N	G	R	A	R	A	A	G	G	N	N	A	G	G	G	G	N	N	R	A	N	A	G	N	N	G	N	G	N	N	N
Marker100703	160	N	A	A	A	N	G	N	G	N	G	R	A	R	A	A	G	G	N	N	A	G	G	G	G	N	N	R	A	N	A	G	N	N	G	N	G	N	N	N
Marker100703	190	N	T	T	T	N	A	N	A	N	A	W	T	W	T	T	A	A	N	N	T	A	A	A	A	N	N	W	T	N	T	A	N	N	A	N	A	N	N	N
Marker100721	189	G	G	A	N	G	N	G	N	R	A	R	N	R	R	N	N	G	N	A	A	G	N	A	N	N	N	G	N	A	G	N	G	G	G	N	G	N	N	N
Marker100723	48	G	G	G	K	G	T	N	G	N	G	G	K	G	G	N	N	G	K	T	G	N	N	K	K	K	G	G	G	N	T	G	N	G	K	G	G	N	K	G
Marker100723	81	A	A	G	R	A	G	N	G	N	R	A	R	R	A	N	N	R	R	G	A	N	N	R	R	R	A	A	A	N	G	A	N	A	R	A	R	N	R	A
Marker100723	145	A	A	G	R	A	G	N	G	N	R	A	R	R	A	N	N	R	R	G	A	N	N	R	R	G	A	R	A	N	G	A	N	A	G	G	G	N	G	A
Marker100723	150	A	A	G	G	R	G	N	G	N	R	A	G	G	G	N	N	R	R	G	G	N	N	R	R	G	G	R	G	N	G	A	N	A	G	G	G	N	G	G
Marker100723	180	A	A	T	W	A	T	N	T	N	A	A	W	W	A	N	N	W	W	T	A	N	N	W	W	W	A	A	A	N	T	A	N	A	W	A	A	N	W	A
Marker100732	93	N	N	N	T	N	N	C	T	Y	N	T	N	T	T	T	N	N	N	N	N	N	T	N	Y	N	T	N	T	N	T	N	N	T	N	T	T	T	T	T
Marker100743	4	G	A	A	G	G	R	G	N	A	A	N	G	N	G	G	G	A	N	A	A	G	A	R	A	N	N	A	G	R	N	G	G	G	N	A	N	A	G	G
Marker100743	21	A	C	C	C	A	C	A	N	C	C	N	C	N	A	C	C	C	N	C	C	A	C	C	C	N	N	C	M	M	N	C	C	C	N	C	N	C	A	A
Marker100743	34	A	T	T	T	A	T	A	N	T	T	N	T	N	A	T	T	T	N	T	T	A	T	T	T	N	N	T	W	W	N	T	T	T	N	T	N	T	A	A
Marker100743	164	G	A	A	G	G	R	G	N	A	A	N	A	N	G	G	G	A	N	G	G	N	A	R	A	N	N	A	G	R	N	R	A	R	N	A	N	A	G	G
Marker100746	98	N	T	Y	T	N	Y	Y	N	C	C	T	T	N	T	C	T	T	T	N	Y	C	T	N	T	T	T	T	C	N	N	N	T	T	T	T	T	T	T	T
Marker100746	129	N	T	Y	T	N	Y	Y	N	C	C	T	T	N	T	C	T	T	T	N	Y	C	T	N	T	T	T	T	C	N	C	N	T	T	T	T	T	T	T	T
Marker100746	137	N	T	T	K	N	T	T	N	T	T	T	K	N	T	T	T	N	T	N	K	T	T	N	T	G	T	T	T	N	T	N	K	T	T	K	T	G	T	T
Marker100746	176	N	M	C	C	N	M	C	N	C	C	C	M	N	C	C	C	C	C	N	C	C	C	N	C	C	C	C	C	N	C	N	C	M	M	C	C	C	M	N
Marker100747	9	N	G	G	G	N	N	N	G	G	G	N	G	R	G	G	G	G	G	N	R	G	A	R	G	R	G	R	G	A	G	G	R	A	A	G	N	R	A	G
Marker100747	79	N	C	C	C	N	N	N	C	C	C	N	C	Y	C	C	C	C	C	N	Y	C	T	Y	C	Y	C	Y	C	T	C	C	Y	N	T	C	N	Y	T	C
Marker100747	164	N	T	T	T	N	N	N	T	T	T	N	T	Y	T	T	T	T	T	N	Y	T	C	Y	T	Y	T	Y	T	C	T	T	Y	C	C	T	N	Y	C	T
Marker100747	172	N	T	T	T	N	N	N	T	T	T	N	T	W	T	T	T	T	T	N	T	T	T	T	T	W	T	T	T	T	T	T	W	N	A	T	N	T	A	T
Marker100767	16	A	N	N	A	A	A	N	A	A	A	N	A	A	A	N	N	A	N	G	N	N	A	A	A	A	A	A	N	G	A	A	A	N	N	G	A	N	N	N
Marker100768	3	N	A	A	A	A	A	A	W	A	A	A	A	A	A	A	T	T	A	A	A	A	T	N	A	A	A	A	A	T	N	A	N	A	N	A	A	A	A	A
Marker100768	65	N	C	M	M	N	M	C	C	C	C	C	C	C	C	C	C	C	M	C	C	C	C	N	C	C	M	C	C	C	N	C	N	C	N	C	M	C	M	M
Marker100768	68	N	T	Y	T	T	Y	Y	Y	T	T	T	T	C	C	C	T	T	T	T	Y	C	T	N	C	Y	T	Y	T	T	N	T	N	Y	N	Y	T	T	T	Y
Marker100772	197	G	G	G	G	N	N	N	A	N	N	A	A	A	A	G	G	A	R	G	N	R	A	G	A	N	N	A	A	N	A	N	N	G	N	N	A	N	N	A
Marker10079	137	G	G	G	G	G	T	G	K	G	G	G	G	G	K	G	K	G	G	G	G	K	K	K	G	K	K	G	G	K	K	G	G	G	G	K	G	K	G	G
Marker100792	5	K	N	K	N	N	T	G	T	G	N	N	K	G	G	G	G	K	G	G	G	N	T	T	T	N	N	G	T	G	N	G	G	K	G	G	G	G	G	T
Marker100795	55	A	G	A	A	N	N	A	N	R	N	G	G	G	N	G	A	G	N	G	G	N	N	N	N	A	N	A	G	G	R	A	A	A	A	G	R	G	N	G
Marker100795	62	A	G	A	A	N	N	A	N	R	N	G	G	G	N	G	A	G	N	G	G	N	N	N	N	A	N	A	G	G	R	A	A	A	A	G	R	G	N	G
Marker100795	73	G	A	G	G	N	N	G	N	R	N	A	A	A	N	A	G	A	N	A	A	N	N	N	N	G	N	G	A	A	R	G	G	G	G	A	R	A	N	A
Marker100795	137	G	A	G	G	N	N	G	N	R	N	A	A	A	N	A	G	A	N	A	A	N	N	N	N	G	N	G	A	A	R	G	G	G	G	A	R	A	N	A
Marker100795	172	A	G	A	A	N	N	A	N	R	N	G	G	G	N	G	A	G	N	G	G	N	N	N	N	A	N	A	G	G	R	A	A	A	A	G	R	G	N	G
Marker100800	48	T	T	K	K	G	G	N	N	N	K	K	T	G	N	K	G	N	T	N	T	N	N	T	N	T	G	N	N	T	N	N	N	T	T	G	T	T	K	N
Marker100800	72	A	A	W	A	A	A	N	N	N	A	A	A	A	N	A	A	N	W	N	W	N	N	W	N	A	A	N	N	A	N	N	N	A	T	A	A	W	W	N
Marker100800	187	T	T	K	T	T	T	N	N	N	T	T	K	T	N	T	T	N	T	N	K	N	N	T	N	T	T	N	N	K	N	N	N	T	T	T	T	K	T	N
Marker100802	31	A	A	N	N	A	N	A	N	A	A	A	A	R	A	A	N	N	A	A	A	A	A	A	N	N	A	N	A	A	G	A	A	N	A	A	R	A	A	A
Marker100802	181	A	C	N	N	C	N	C	N	C	C	M	C	C	A	C	N	N	C	C	M	C	C	C	N	N	C	N	C	C	C	C	A	N	C	C	M	C	C	C
Marker100802	185	G	C	N	N	G	N	S	N	G	G	G	S	G	G	G	N	N	C	G	G	G	C	C	N	N	G	N	C	C	C	S	G	N	G	G	S	S	S	G
Marker100802	200	C	C	N	N	C	N	C	N	C	C	C	Y	C	C	C	N	N	C	C	C	C	C	C	N	N	C	N	T	T	C	C	C	N	C	C	C	C	C	C
Marker100803	29	N	C	C	N	C	C	C	Y	N	C	C	C	C	C	C	C	C	N	N	C	C	C	N	C	C	C	N	N	C	C	N	N	N	C	C	C	C	C	N
Marker100803	38	N	C	Y	N	C	C	C	C	N	C	C	C	C	C	C	C	C	N	N	C	C	C	N	C	C	C	N	N	T	C	N	N	N	C	T	C	C	C	N
Marker100803	188	N	C	M	N	A	A	A	C	N	A	C	M	A	A	A	A	A	N	N	A	A	M	N	A	A	A	N	N	A	A	N	N	N	A	A	A	A	C	N
Marker100805	172	A	A	A	A	A	T	N	A	A	N	W	W	A	A	A	N	A	N	A	A	T	W	W	W	W	N	A	A	W	A	A	A	A	A	T	W	T	A	A
Marker100812	27	S	C	C	C	S	C	C	N	C	C	C	N	C	C	C	C	C	C	C	C	C	N	N	N	C	N	C	G	C	S	N	N	N	C	C	N	C	C	C
Marker100812	86	R	G	G	G	R	G	G	N	G	G	G	N	G	G	G	G	G	G	G	G	G	N	N	N	G	N	G	A	G	R	N	N	N	G	G	N	G	G	G
Marker100820	24	M	C	C	M	C	C	C	M	M	M	M	C	M	M	M	M	C	C	A	C	C	C	C	N	N	C	C	M	C	M	M	A	M	M	C	C	C	M	C
Marker100820	98	A	A	R	A	A	R	A	A	A	A	A	A	A	A	R	R	R	A	A	A	N	A	A	A	N	A	A	R	R	A	A	A	A	A	G	A	A	A	A
Marker100820	184	T	K	K	T	T	T	T	T	T	T	T	T	T	T	T	T	T	T	T	T	G	T	T	N	N	T	T	T	T	T	T	T	T	T	T	T	T	T	T
Marker100832	149	T	N	C	C	N	N	T	N	C	N	Y	T	Y	T	N	C	T	C	N	N	N	T	N	Y	Y	N	C	N	N	T	N	T	N	N	C	N	C	N	N
Marker100832	165	T	N	C	C	N	N	T	N	N	N	Y	T	Y	T	N	C	T	C	N	N	N	T	N	Y	Y	N	C	N	N	T	N	T	N	N	C	N	C	N	N
Marker100833	52	A	A	M	M	A	C	M	A	M	M	M	M	A	A	A	A	A	A	A	C	M	C	A	M	C	N	C	M	C	C	M	M	M	C	A	A	A	C	N
Marker100833	67	C	C	C	C	C	C	C	C	C	C	Y	Y	Y	C	Y	C	C	C	Y	C	C	C	C	C	C	N	C	C	C	C	C	C	C	C	C	C	C	C	N
Marker100833	120	T	T	T	T	T	T	T	T	T	T	Y	Y	Y	T	Y	C	T	T	C	T	T	T	T	T	T	N	T	T	T	T	T	T	T	T	T	T	T	T	T
Marker100833	170	G	G	G	G	G	G	G	G	G	G	R	R	R	G	G	G	G	G	G	G	G	G	G	G	G	N	G	G	G	G	G	G	G	G	G	G	G	G	G
Marker100835	58	C	C	C	Y	C	N	Y	N	C	N	C	T	C	C	N	C	C	Y	C	C	N	C	C	C	N	C	N	C	N	C	N	N	C	C	C	C	Y	C	C
Marker100835	83	C	C	Y	C	C	N	C	N	C	N	C	C	C	Y	N	C	C	Y	Y	T	N	Y	Y	C	N	C	N	C	N	N	N	N	C	C	C	C	C	C	C
Marker100835	114	A	A	A	R	A	N	A	N	A	N	A	A	A	A	N	A	A	R	A	A	N	A	A	A	N	A	N	A	N	A	N	N	A	A	A	A	R	A	N
Marker100837	117	C	C	C	C	T	C	N	C	C	N	N	C	C	C	C	C	N	N	C	T	C	C	C	N	C	C	N	T	C	C	C	C	C	C	C	Y	C	N	C
Marker100837	160	C	C	Y	C	C	C	N	C	C	N	N	T	C	C	T	C	N	N	T	N	T	C	C	N	C	C	N	C	T	Y	C	C	C	C	T	C	T	N	Y
Marker100837	172	A	T	W	A	A	A	N	A	A	N	N	A	A	A	A	A	N	N	A	A	A	A	A	N	A	A	N	A	A	A	W	A	A	A	A	A	A	N	A
Marker100838	153	C	N	T	T	C	C	T	C	C	C	C	N	N	Y	N	T	C	C	N	N	N	C	C	C	C	Y	N	N	C	Y	Y	T	C	N	T	C	T	N	T
Marker100851	3	R	N	A	R	N	G	G	A	G	A	R	N	R	A	R	G	A	N	A	A	A	A	A	N	N	R	R	N	A	A	G	A	G	A	N	N	A	A	A
Marker100851	71	S	N	G	S	N	C	C	G	C	G	S	N	S	G	S	C	G	N	G	G	G	G	G	N	N	S	S	N	G	G	C	G	C	G	N	N	G	G	G
Marker100853	73	C	T	T	Y	C	N	C	C	C	C	C	N	C	N	Y	C	C	T	T	N	T	C	C	C	Y	C	C	C	T	C	C	C	N	C	Y	Y	Y	C	Y
Marker100861	66	A	G	R	G	G	N	R	G	R	G	G	N	N	R	R	N	N	G	G	G	G	N	R	G	R	G	G	G	G	G	G	N	N	G	G	G	N	N	G
Marker100861	72	T	C	Y	C	C	N	Y	C	Y	C	C	N	N	C	Y	N	N	C	C	C	C	N	Y	C	Y	C	C	C	C	C	C	N	N	C	C	C	C	N	C
Marker100861	76	G	R	G	G	A	N	R	G	R	A	A	N	N	R	G	N	N	A	R	A	A	N	G	G	G	G	G	R	A	A	A	N	N	A	A	A	N	N	R
Marker100861	105	G	T	K	N	T	N	K	T	K	T	T	N	N	K	K	N	N	T	T	T	T	N	K	T	K	T	T	T	T	T	T	N	N	T	T	T	T	N	T
Marker100861	155	G	R	G	N	A	N	R	G	R	A	A	N	N	R	G	N	N	A	R	A	A	N	G	G	G	G	G	R	A	A	A	N	N	A	A	A	G	N	R
Marker100861	194	A	R	R	A	A	N	A	A	A	A	A	N	N	A	R	N	N	A	A	A	A	N	R	A	A	R	A	R	A	A	A	N	N	A	A	A	N	N	R
Marker100865	21	C	C	N	C	N	C	C	C	C	Y	Y	C	C	C	C	C	C	C	C	C	N	C	C	C	C	C	C	C	C	C	N	C	Y	C	C	C	C	C	Y
Marker100865	25	C	C	N	C	N	C	C	C	C	M	M	C	C	C	C	C	C	C	C	C	N	C	C	C	N	C	N	C	C	C	N	C	M	N	C	C	C	C	M
Marker100865	36	K	G	N	T	N	G	G	K	G	K	G	K	G	K	G	G	K	K	G	T	N	G	K	G	N	T	N	G	G	K	N	G	G	G	G	G	T	G	G
Marker100865	60	R	G	N	G	N	R	A	G	A	R	R	R	G	R	G	R	R	R	G	G	N	G	R	A	G	G	N	G	R	R	N	G	G	G	R	R	G	G	R
Marker100865	148	C	C	N	C	N	C	C	C	C	M	M	C	C	C	C	C	C	C	C	C	N	C	C	C	C	C	C	C	C	C	N	C	M	N	C	C	N	C	M
Marker100871	13	G	G	N	G	G	N	G	N	G	G	N	N	N	A	N	G	G	G	G	R	N	N	N	G	N	R	R	G	G	R	N	G	N	N	G	G	A	G	G
Marker100871	18	C	C	N	C	C	N	C	N	C	C	N	N	N	C	N	C	C	T	C	C	N	N	N	T	N	C	C	C	C	Y	N	C	N	N	C	C	C	C	C
Marker100871	49	G	G	N	G	G	N	G	N	G	G	N	N	N	G	N	A	G	G	A	G	N	N	N	G	N	G	G	G	A	G	N	G	N	N	A	G	G	A	A
Marker100871	61	C	C	N	C	C	N	C	N	C	C	N	N	N	C	N	C	C	C	C	C	N	N	N	C	N	C	C	C	C	C	N	C	N	N	C	C	C	C	C
Marker100871	83	C	C	N	C	C	N	C	N	C	C	N	N	N	C	N	C	C	C	C	C	N	N	N	C	N	C	C	C	C	C	N	C	N	N	C	C	C	C	C
Marker100871	146	G	G	N	G	G	N	G	N	G	G	N	N	N	A	N	G	G	G	G	R	N	N	N	G	N	R	R	G	G	R	N	G	N	N	G	G	A	G	G
Marker100882	14	N	T	Y	T	Y	T	Y	Y	Y	N	T	T	Y	N	Y	T	N	Y	C	C	Y	T	N	Y	N	Y	N	T	T	Y	T	Y	T	N	T	N	N	T	N
Marker100882	34	N	A	R	A	R	A	A	R	R	N	A	A	R	N	R	A	N	R	R	R	R	A	N	R	N	R	A	A	A	R	A	R	A	N	A	N	N	A	N
Marker100882	154	N	T	W	T	T	T	T	T	T	N	T	T	T	N	T	T	N	T	T	W	W	T	N	T	N	T	T	T	T	T	T	T	T	N	T	N	N	T	N
Marker100882	185	N	G	R	G	R	G	R	R	R	N	G	G	R	N	R	G	N	R	R	A	R	G	N	R	N	R	G	G	G	R	G	R	G	N	G	N	N	G	N
Marker100882	215	N	G	G	G	S	G	G	S	G	N	G	G	S	N	G	G	N	S	S	G	G	G	N	G	N	S	G	G	G	G	G	G	G	N	G	N	N	G	N
Marker100884	60	N	A	A	N	A	N	A	N	R	N	A	N	A	N	G	A	N	N	N	N	N	A	A	A	A	A	N	R	G	N	A	N	A	A	A	R	N	N	R
Marker100884	78	N	A	A	N	A	N	A	N	R	N	A	N	A	N	G	A	N	N	N	N	N	A	A	A	A	A	N	R	G	N	A	N	A	A	A	R	N	N	R
Marker100884	137	N	G	G	N	G	N	G	N	R	N	G	N	G	N	A	G	N	N	N	N	N	G	G	G	G	G	N	G	G	N	G	N	G	G	G	G	N	N	R
Marker100884	154	N	G	G	N	G	N	G	N	S	N	G	N	G	N	C	G	N	N	N	N	N	G	G	G	G	G	N	G	G	N	G	N	G	G	N	S	N	N	S
Marker100888	32	A	T	N	W	W	N	W	T	W	A	W	T	A	T	A	N	N	A	T	N	T	T	W	W	T	T	T	T	T	T	T	A	T	T	T	W	A	T	W
Marker100888	41	A	A	N	A	R	N	A	A	A	A	R	A	A	A	A	N	N	A	A	N	A	A	A	R	A	A	A	A	A	A	A	A	R	A	A	A	A	A	A
Marker100888	65	A	G	N	R	R	N	R	G	R	A	G	G	A	G	G	N	N	G	G	N	G	G	G	R	G	G	G	G	G	G	G	A	G	G	G	R	R	G	G
Marker100888	90	C	C	N	C	M	N	C	C	C	C	M	C	C	C	C	N	N	C	C	N	C	C	C	M	C	C	C	C	C	C	C	C	M	C	C	C	C	C	C
Marker100888	177	G	T	N	K	G	N	K	T	K	G	K	T	G	T	G	N	N	G	T	N	T	T	K	K	T	T	T	G	T	T	T	G	G	K	T	K	G	T	K
Marker100892	12	C	C	C	C	Y	Y	Y	Y	Y	C	Y	N	C	N	C	Y	C	C	C	N	C	Y	C	C	Y	C	N	C	C	C	C	C	C	C	Y	C	C	C	C
Marker100892	98	N	A	A	A	R	R	A	R	R	A	R	N	A	N	A	R	A	A	A	N	A	R	A	A	R	A	N	A	A	A	A	A	A	A	R	A	A	A	A
Marker100892	140	N	T	T	T	Y	Y	Y	Y	Y	T	Y	N	T	N	T	Y	T	T	T	N	T	Y	T	T	C	T	N	T	T	T	T	T	T	T	Y	T	T	N	T
Marker100892	154	C	C	C	C	S	S	S	S	S	C	S	N	C	N	C	S	C	C	C	N	C	S	C	C	S	C	N	C	C	C	C	C	C	C	S	C	C	C	C
Marker100892	188	N	A	A	A	R	R	R	R	R	A	R	N	A	N	A	R	A	A	A	N	A	R	A	A	G	A	N	A	A	A	A	A	A	A	R	A	A	A	A
Marker100894	34	N	G	G	G	G	N	A	A	A	N	A	A	A	R	N	A	A	G	A	N	A	A	N	N	A	N	G	N	A	R	G	N	G	N	A	G	N	A	G
Marker100894	44	N	A	A	A	A	N	G	G	G	N	G	G	G	R	N	G	G	A	G	N	G	G	N	G	G	N	A	N	G	R	A	N	A	N	G	A	N	G	A
Marker100894	141	N	C	C	C	C	N	T	T	T	N	T	T	Y	C	N	T	T	C	T	N	T	T	N	N	T	N	C	N	T	C	C	N	C	N	T	C	N	N	C
Marker100899	34	N	Y	T	N	N	T	T	Y	Y	T	Y	C	T	N	T	T	T	T	T	C	Y	N	T	T	T	C	T	T	T	T	T	T	N	T	N	N	N	T	N
Marker100899	42	N	C	C	N	N	C	C	M	M	C	M	A	C	N	C	N	C	C	C	A	M	N	C	C	C	A	C	C	C	C	C	C	N	C	N	N	N	C	N
Marker100899	126	N	T	C	N	N	C	T	Y	T	T	T	T	T	N	C	T	T	C	T	T	T	N	T	T	T	T	C	T	T	T	Y	C	N	T	N	N	N	T	N
Marker100899	133	N	G	G	N	N	G	R	G	G	G	R	G	A	N	G	G	R	G	A	G	G	N	G	G	G	G	G	G	G	G	G	G	N	G	N	N	N	R	N
Marker100899	141	N	W	A	N	N	A	A	W	W	A	W	T	A	N	A	A	A	A	A	T	W	N	A	A	A	T	A	A	A	A	A	A	N	A	N	N	N	A	N
Marker100899	175	N	G	G	N	N	G	G	R	G	G	G	G	G	N	G	G	G	G	G	G	G	N	G	G	G	G	A	G	G	G	G	G	N	G	N	N	N	G	N
Marker100904	71	N	N	M	M	A	A	A	M	A	N	A	A	N	N	A	A	A	M	N	N	M	A	A	A	A	M	A	N	A	A	A	A	M	A	C	A	M	A	N
Marker100904	80	N	N	R	G	G	G	G	G	G	N	G	G	N	N	G	G	G	G	N	N	G	G	G	G	G	G	G	G	G	G	G	G	R	G	A	G	G	G	N
Marker100904	158	N	N	R	R	G	G	G	R	G	N	G	G	N	N	G	G	G	G	N	N	G	G	G	G	G	R	G	G	G	G	G	G	G	G	G	G	R	G	N
Marker100904	181	N	N	R	A	A	A	A	A	A	N	A	A	N	N	A	A	A	A	N	N	A	A	A	A	A	A	A	A	A	A	A	A	R	A	G	A	A	A	N
Marker100919	68	K	T	N	N	N	T	T	T	T	N	T	T	T	T	N	N	T	G	K	T	K	T	T	T	T	T	T	K	T	T	T	N	T	T	N	N	N	N	T
Marker100919	92	T	T	N	N	G	N	T	T	N	N	T	T	T	T	N	N	T	T	T	K	T	T	T	T	T	T	T	T	T	T	T	N	T	T	N	N	N	N	N
Marker100919	130	T	T	N	N	C	C	T	T	T	N	T	T	T	T	N	N	T	T	T	Y	T	T	T	T	T	T	T	T	T	T	T	N	T	T	N	N	N	N	T
Marker100919	147	T	T	N	N	N	C	T	T	T	N	C	T	Y	T	N	N	T	T	Y	Y	Y	T	T	T	C	T	T	Y	T	T	T	N	T	T	N	N	N	N	T
Marker100919	165	R	A	N	N	A	A	A	A	A	N	G	A	R	A	N	N	A	G	R	A	A	A	N	A	A	A	A	A	A	A	A	N	A	A	N	N	N	N	A
Marker10092	6	G	G	G	R	G	G	G	G	R	G	G	G	G	G	N	G	G	G	G	G	A	G	G	G	G	G	G	G	G	G	G	G	G	R	G	G	G	G	G
Marker10092	46	C	C	Y	T	C	Y	C	Y	Y	C	Y	C	T	C	T	Y	C	T	Y	Y	C	C	C	C	C	Y	Y	C	Y	C	Y	C	C	T	Y	Y	Y	T	Y
Marker10092	139	A	A	A	A	G	A	A	R	A	A	A	A	A	R	A	A	G	A	R	R	A	R	A	A	A	R	R	R	R	G	A	A	R	A	R	A	A	A	A
Marker10092	142	A	A	M	C	A	M	A	M	M	A	M	M	C	A	C	M	A	C	M	M	C	A	M	C	C	M	M	M	M	A	M	C	A	C	M	M	C	C	M
Marker100922	33	C	Y	Y	Y	Y	N	N	N	C	C	C	N	C	N	C	C	N	C	N	Y	N	C	C	C	N	C	C	N	N	N	C	N	N	T	C	N	N	C	Y
Marker100922	144	T	T	T	Y	T	N	N	N	T	Y	T	N	Y	N	T	Y	N	T	N	Y	N	Y	Y	T	N	Y	T	N	N	N	T	N	N	T	T	N	N	T	T
Marker100922	151	G	K	K	K	K	N	N	N	G	K	G	N	G	N	T	G	N	T	N	T	N	K	G	G	N	G	G	N	N	N	T	N	N	T	T	N	N	K	K
Marker100922	169	G	G	G	G	G	N	N	N	C	G	G	N	G	N	C	G	N	G	N	G	N	G	G	G	N	G	G	N	N	N	G	N	N	G	G	N	N	G	G
Marker100924	15	N	T	Y	Y	C	Y	Y	T	Y	Y	C	C	Y	C	Y	T	C	T	C	Y	Y	Y	N	Y	Y	T	N	N	Y	Y	C	N	T	C	T	C	Y	C	T
Marker100924	80	N	G	T	K	T	K	K	G	K	K	T	T	K	T	K	G	T	G	T	K	K	K	N	K	K	G	N	N	K	K	T	N	K	T	G	T	K	T	G
Marker100924	94	G	A	A	A	A	A	R	A	R	A	A	A	R	A	A	A	A	A	A	A	A	A	N	A	A	A	N	N	A	A	A	N	R	A	A	A	R	A	A
Marker100924	167	T	A	T	T	T	T	T	A	T	T	T	T	T	T	T	W	T	T	T	W	W	T	N	T	T	T	N	N	T	T	T	N	T	T	T	T	T	T	T
Marker100930	46	G	G	G	G	N	G	G	G	G	G	G	G	G	G	N	R	G	G	G	N	R	G	G	G	N	A	G	N	G	G	G	N	G	G	G	G	N	G	N
Marker100933	87	N	N	N	N	N	G	T	N	N	G	T	K	G	G	N	G	N	G	N	N	G	G	G	G	T	K	G	G	N	G	G	G	N	N	G	N	G	N	G
Marker100934	28	N	Y	C	C	C	Y	C	C	C	C	N	C	C	N	C	T	N	N	C	N	N	N	Y	C	C	N	C	C	C	N	N	C	C	C	C	C	C	C	C
Marker100934	45	C	C	C	C	C	C	C	C	C	C	N	C	C	N	C	C	N	N	C	N	N	N	C	T	C	N	T	Y	C	N	N	C	C	C	Y	T	T	C	C
Marker100934	140	A	R	R	A	A	G	A	A	R	G	N	A	A	N	G	G	N	N	G	N	N	N	G	A	A	N	A	R	R	N	N	A	A	R	A	A	A	G	G
Marker100934	145	C	Y	Y	C	C	Y	C	C	C	T	N	C	C	N	T	C	N	N	T	N	N	N	Y	C	C	N	C	C	Y	N	N	C	C	C	C	C	C	C	C
Marker100939	14	C	C	T	N	C	T	Y	N	C	N	N	Y	T	C	N	C	Y	T	N	C	Y	Y	Y	T	N	T	N	T	C	N	C	C	C	Y	C	C	N	C	N
Marker100939	103	A	A	G	N	A	G	R	N	A	N	N	R	G	A	N	A	R	G	A	A	R	R	R	G	N	G	N	G	G	N	A	A	R	G	A	A	N	A	N
Marker100939	172	C	C	C	N	C	C	C	N	C	N	N	C	C	C	N	C	C	C	C	C	C	C	C	C	N	C	N	C	T	N	C	C	Y	Y	C	C	N	C	N
Marker100939	180	C	C	T	N	C	T	C	N	C	N	N	C	T	C	N	C	C	C	C	C	C	C	Y	C	N	C	N	T	C	N	C	C	C	C	C	C	N	C	N
Marker100939	197	A	A	T	N	A	T	W	N	A	N	N	W	T	A	N	A	W	T	A	A	W	W	W	T	N	T	N	T	A	N	A	A	A	W	A	A	N	A	N
Marker100945	121	G	S	S	S	G	S	G	G	G	S	S	G	G	G	G	G	G	S	S	G	S	G	G	S	N	G	G	G	G	G	G	G	G	G	G	G	G	S	N
Marker100947	56	T	T	Y	N	Y	Y	T	N	T	Y	C	Y	T	T	T	T	N	T	T	T	T	N	N	N	T	N	N	T	C	Y	T	T	N	N	C	C	T	T	T
Marker100947	61	T	T	Y	N	Y	Y	T	N	T	Y	C	Y	T	T	T	T	N	T	T	T	T	N	N	N	T	N	N	T	C	Y	T	T	N	N	C	C	T	T	T
Marker100947	162	G	G	R	N	R	R	G	N	G	R	A	R	G	G	G	G	N	G	G	G	G	N	N	N	G	N	N	G	A	R	G	G	N	N	A	A	G	G	G
Marker100947	179	A	A	W	N	W	W	A	N	A	W	T	W	A	A	A	A	N	A	A	A	A	N	N	N	A	N	N	A	T	W	A	A	N	N	T	T	A	A	A
Marker100949	188	T	T	T	N	N	T	N	W	T	T	T	T	T	T	T	T	T	A	W	N	W	T	W	T	T	T	W	T	T	W	T	T	T	T	T	T	T	T	T
Marker100958	10	N	G	G	N	G	G	N	G	N	N	N	N	G	G	A	N	N	G	G	G	G	G	N	N	G	G	G	G	G	G	N	G	N	G	G	G	G	G	G
Marker100958	40	N	G	A	N	A	G	N	G	N	N	N	N	G	G	G	N	N	G	G	G	G	G	N	N	G	R	G	G	R	A	N	G	N	G	G	G	A	G	G
Marker100958	117	N	T	A	N	A	T	N	T	N	N	N	N	A	T	A	N	N	T	T	W	T	T	N	N	T	W	A	W	W	A	N	T	N	A	T	W	A	T	T
Marker100958	126	N	A	A	N	A	T	N	W	N	N	N	N	A	A	A	N	N	A	A	A	A	T	N	N	A	A	A	A	A	A	N	A	N	A	A	A	A	A	A
Marker100958	139	N	A	G	N	G	A	N	A	N	N	N	N	A	A	G	N	N	N	A	A	A	A	N	N	A	R	A	A	R	G	N	A	N	A	A	R	G	A	A
Marker100958	163	N	G	G	N	G	G	N	G	N	N	N	N	G	G	G	N	N	N	G	G	G	G	N	N	G	G	G	G	G	G	N	R	N	G	G	G	G	G	R
Marker100958	199	N	G	C	N	C	G	N	G	N	N	N	N	G	G	C	N	N	G	G	G	G	G	N	N	G	S	G	G	S	C	N	G	N	G	G	S	C	G	G
Marker100960	138	N	K	K	K	N	T	K	G	K	K	N	G	G	N	N	N	K	N	K	G	N	N	K	G	K	T	G	K	G	N	N	N	N	K	N	G	G	G	N
Marker100960	150	N	R	R	R	N	G	R	R	R	G	N	G	A	N	N	N	R	N	R	G	N	N	R	G	G	G	G	R	R	N	N	N	N	R	N	A	G	G	N
Marker100963	7	N	A	N	N	A	A	A	C	A	A	N	N	C	A	N	A	N	M	N	N	A	A	A	A	N	A	A	N	A	N	A	A	A	N	N	N	A	N	N
Marker100963	37	N	G	N	N	G	G	G	A	G	G	N	N	A	G	N	G	N	R	N	N	G	G	G	G	N	G	G	N	G	N	G	G	G	N	N	N	G	G	N
Marker100963	63	N	T	N	N	T	T	T	A	T	T	N	N	A	T	N	T	N	W	N	N	T	T	T	T	N	T	T	N	T	N	T	T	T	N	N	N	T	A	N
Marker100963	86	N	G	N	N	G	G	G	A	G	G	N	N	A	G	N	G	N	R	N	N	G	G	G	G	N	G	G	N	G	N	G	G	G	N	N	N	G	A	N
Marker100963	153	N	T	N	N	T	T	T	A	T	T	N	N	A	T	N	T	N	W	N	N	T	T	T	T	N	T	T	N	T	N	T	T	T	N	N	N	T	A	N
Marker100963	156	N	A	N	N	A	A	A	C	A	A	N	N	C	A	N	A	N	M	N	N	A	A	A	A	N	A	A	N	A	N	A	A	A	N	N	N	A	A	N
Marker100963	196	N	G	N	N	G	G	G	A	G	G	N	N	A	G	N	G	N	R	N	N	G	G	G	G	N	G	G	N	G	N	G	G	G	N	N	N	G	N	N
Marker100975	23	T	N	N	N	N	N	C	T	C	N	N	T	N	N	C	N	N	N	N	N	Y	T	T	C	N	N	C	T	C	C	N	Y	T	N	T	Y	T	N	N
Marker100975	29	A	N	N	N	N	N	C	A	C	N	N	A	N	N	C	N	N	N	N	N	M	A	A	C	N	N	C	A	C	C	N	M	A	N	A	M	A	N	N
Marker100975	75	G	N	N	N	N	N	A	G	A	N	N	G	N	N	A	N	N	N	N	N	R	G	G	A	N	N	A	G	A	A	N	R	G	N	G	R	G	N	N
Marker100975	94	C	N	N	N	N	N	T	C	T	N	N	C	N	N	T	N	N	N	N	N	Y	C	C	T	N	N	T	C	T	T	N	Y	C	N	C	Y	C	N	N
Marker100975	97	A	N	N	N	N	N	G	A	G	N	N	A	N	N	G	N	N	N	N	N	R	A	A	G	N	N	G	R	G	G	N	R	A	N	A	R	A	N	N
Marker100975	191	T	N	N	N	N	N	C	T	C	N	N	T	N	N	C	N	N	N	N	N	Y	T	T	C	N	N	C	T	C	C	N	Y	T	N	T	Y	T	N	N
Marker100981	183	T	T	T	T	T	Y	T	Y	T	T	T	T	T	T	N	T	Y	T	T	Y	T	Y	T	T	T	T	T	T	T	T	T	N	N	N	T	T	T	T	N
Marker100982	134	R	G	G	R	G	G	N	N	N	R	N	N	N	R	G	N	G	R	G	G	R	N	N	G	N	N	G	G	G	N	G	R	R	G	G	G	A	G	A
Marker100982	186	G	G	G	R	G	G	N	N	N	G	N	N	N	G	G	N	G	G	G	G	G	N	N	R	N	N	A	R	R	N	R	R	G	G	G	G	G	A	G
Marker100991	28	N	T	A	N	T	T	A	T	W	N	T	T	T	T	A	N	N	T	N	T	W	T	T	T	T	T	T	T	T	N	T	T	T	T	T	T	T	T	T
Marker100991	175	N	M	C	N	M	M	C	A	C	N	A	A	A	C	C	N	N	C	N	C	M	M	M	A	M	A	A	C	M	N	A	C	C	C	M	C	M	C	C
Marker100991	192	N	A	G	N	A	R	G	A	R	N	A	A	A	G	G	N	N	A	N	A	R	R	R	A	A	A	A	A	A	N	A	G	A	R	A	R	R	A	A
Marker100991	200	N	K	G	N	T	K	G	T	K	N	T	T	T	G	G	N	N	T	N	G	K	K	K	T	T	T	T	G	K	N	T	G	K	K	T	K	K	K	T
Marker100999	177	N	C	C	T	T	C	N	N	T	T	T	C	T	C	T	N	Y	C	Y	Y	T	T	T	Y	T	Y	N	Y	C	N	T	T	N	T	C	N	N	T	C
Marker101006	41	N	N	G	R	N	A	G	R	G	G	N	R	R	G	A	N	R	R	A	R	G	A	G	A	A	R	N	A	N	N	G	R	N	A	R	G	N	G	R
Marker101006	67	N	N	G	K	N	T	G	K	G	G	N	K	K	G	T	N	K	K	T	K	G	T	G	T	T	K	N	T	N	N	G	K	N	T	K	G	N	G	K
Marker101006	88	N	N	A	A	N	A	A	A	A	A	N	W	A	A	T	N	W	A	T	W	A	T	A	A	W	A	N	T	N	N	A	W	N	A	W	A	N	A	W
Marker101014	70	G	N	G	N	G	G	G	G	G	G	G	R	G	G	G	G	N	A	R	R	G	G	G	G	N	R	R	N	R	N	N	G	G	N	N	N	G	G	G
Marker101014	78	G	N	G	N	G	G	G	G	G	G	G	R	G	G	G	G	N	A	R	G	G	G	G	G	N	R	R	N	R	N	N	G	G	N	N	N	G	G	G
Marker101014	127	A	N	R	N	A	R	G	R	R	G	A	A	A	A	A	G	N	A	A	R	G	R	A	A	N	A	A	N	R	N	N	A	A	N	N	N	A	A	A
Marker101014	197	G	N	T	N	G	K	T	T	K	T	G	K	G	K	T	T	N	T	K	K	T	K	G	T	N	K	T	N	K	N	N	T	G	N	N	N	G	T	K
Marker101025	158	N	A	R	R	R	A	A	A	A	N	A	A	R	G	A	A	G	A	N	N	N	R	N	N	R	N	A	N	N	A	A	R	N	A	N	N	A	N	N
Marker101027	39	C	C	C	C	Y	C	Y	C	C	C	C	C	C	C	C	N	C	C	C	Y	C	C	C	C	C	T	N	N	C	N	C	C	N	C	C	C	T	C	C
Marker101027	131	T	T	T	T	T	T	W	T	A	A	T	W	A	T	T	N	A	A	T	T	T	A	T	A	A	T	N	N	T	N	T	W	N	T	T	A	T	W	A
Marker101034	100	T	T	T	N	C	C	N	C	N	C	N	C	T	Y	Y	C	Y	N	N	N	N	C	N	T	C	C	N	N	N	N	C	C	T	N	T	T	Y	Y	N
Marker101034	180	C	C	C	N	C	C	N	C	N	C	N	C	N	C	Y	C	C	N	N	N	N	C	N	T	C	C	N	N	N	T	C	C	Y	N	C	C	Y	Y	N
Marker101047	22	R	G	G	G	G	N	A	G	N	R	R	N	N	N	G	A	N	R	N	G	G	G	G	N	A	N	N	N	N	N	N	N	R	N	G	G	A	N	R
Marker101047	30	T	T	T	T	C	N	T	C	N	Y	T	N	N	C	Y	T	N	T	N	T	T	T	T	N	T	N	N	N	N	N	N	N	T	N	T	T	T	N	T
Marker101047	65	Y	C	C	C	C	N	T	C	N	Y	Y	C	N	N	C	T	N	Y	N	C	C	C	C	N	T	N	N	N	N	N	N	N	Y	N	C	C	T	N	Y
Marker101047	120	W	T	T	T	A	N	A	A	N	A	W	T	N	A	W	A	N	W	N	T	T	T	T	N	A	N	N	N	N	N	N	N	W	N	T	T	A	N	A
Marker101052	16	N	G	S	G	N	G	G	G	G	G	G	G	N	N	G	G	G	G	N	G	G	G	N	G	N	G	G	G	N	G	G	C	G	G	G	G	G	G	G
Marker101052	76	N	G	G	G	N	G	G	A	R	A	G	G	N	N	R	G	G	A	N	R	A	R	N	R	N	R	A	R	N	R	A	G	G	R	G	R	G	R	R
Marker101052	100	N	A	A	A	N	A	A	A	A	N	A	A	N	N	A	A	A	A	N	R	R	A	N	A	N	R	A	R	N	A	A	A	A	A	A	R	A	R	A
Marker101052	101	N	C	C	C	N	C	C	G	S	G	C	C	N	N	S	C	C	C	N	C	S	S	N	S	N	C	S	C	N	C	C	C	C	S	C	C	C	C	C
Marker101052	131	N	R	R	R	N	A	A	A	R	A	A	A	N	N	R	A	A	G	N	R	R	A	N	A	N	G	R	R	N	R	G	G	R	A	A	R	R	R	R
Marker101052	137	N	G	G	G	N	G	G	A	R	A	G	G	N	N	R	G	N	G	N	G	R	R	N	R	N	G	R	G	N	R	G	G	G	R	G	G	G	G	G
Marker101052	151	N	R	R	R	N	A	A	A	A	A	A	A	N	N	R	A	N	A	N	A	A	A	N	A	N	R	A	A	N	A	A	G	R	A	A	R	R	A	A
Marker101076	17	A	N	W	T	A	T	W	N	A	W	N	T	T	W	N	T	T	W	N	A	N	N	N	T	T	A	N	T	T	A	T	A	W	A	N	T	N	T	N
Marker101076	92	G	N	R	N	G	A	R	N	G	R	N	A	A	R	N	A	A	R	N	G	N	N	N	A	A	G	N	A	A	G	A	G	R	G	N	A	N	A	N
Marker101076	172	G	N	K	T	G	T	G	N	G	G	N	T	T	K	N	T	T	K	N	G	N	N	N	T	T	G	N	T	T	G	K	G	G	G	N	T	N	T	N
Marker101076	198	A	N	G	A	G	G	G	N	G	G	N	G	A	G	N	G	A	R	N	G	N	N	N	R	G	G	N	G	G	G	R	G	G	G	N	A	N	G	N
Marker101096	59	A	A	A	A	A	A	A	A	A	A	R	A	A	N	A	A	R	A	A	A	A	R	A	A	A	A	A	A	R	A	A	N	N	A	A	A	A	A	A
Marker101096	117	C	C	C	C	T	Y	Y	C	C	T	C	T	Y	N	Y	C	Y	Y	C	Y	C	C	C	C	Y	Y	Y	Y	C	Y	C	N	N	N	Y	T	Y	C	C
Marker101096	179	S	C	C	S	C	S	C	G	C	C	C	C	S	N	S	G	S	S	C	S	S	S	G	C	S	S	S	C	C	S	S	N	N	G	S	C	S	C	G
Marker101118	50	N	N	N	N	T	T	K	K	K	K	N	T	G	G	N	T	N	T	K	G	K	N	T	N	N	T	N	T	N	T	T	N	N	N	G	N	T	N	T
Marker101118	85	N	N	N	N	A	A	M	A	M	M	N	A	C	C	N	A	N	A	M	C	M	N	A	N	N	A	N	A	N	A	A	N	N	N	C	N	A	N	A
Marker101118	145	N	N	N	N	C	C	Y	Y	C	C	N	Y	C	C	N	C	N	Y	C	C	C	N	T	N	N	Y	N	C	N	C	Y	N	N	N	C	N	C	N	C
Marker101118	177	N	N	N	N	G	G	G	G	G	G	N	G	A	G	N	G	N	G	G	R	R	N	G	N	N	G	N	G	N	G	G	N	N	N	G	N	G	N	G
Marker101123	74	A	N	A	N	A	A	A	A	A	N	N	W	A	A	A	A	W	T	A	W	A	A	A	N	W	T	A	A	A	A	A	N	A	A	A	A	A	A	A
Marker101123	150	T	N	T	N	T	T	W	T	T	N	N	W	W	T	T	W	W	T	T	T	W	A	T	N	T	T	T	T	T	T	T	N	T	T	W	T	T	T	W
Marker101123	175	R	N	A	N	A	A	A	G	G	N	N	R	A	G	G	R	A	A	R	A	R	A	A	N	R	A	G	A	R	G	G	N	R	G	R	R	A	G	R
Marker101133	60	G	R	G	G	G	G	G	G	G	G	G	G	G	R	G	G	N	G	G	G	G	R	G	G	N	G	G	G	G	G	G	N	G	G	G	G	G	G	G
Marker101133	186	C	C	Y	Y	Y	C	C	C	C	C	C	Y	C	C	C	Y	N	Y	C	Y	C	C	C	Y	N	Y	C	C	T	T	T	N	T	C	C	Y	Y	C	C
Marker101134	59	G	G	K	K	T	N	T	T	T	N	G	K	T	N	N	K	T	G	N	N	K	K	G	G	N	T	K	T	T	N	G	T	T	G	G	T	G	K	N
Marker101134	80	A	A	R	R	G	N	G	G	G	N	G	R	N	N	N	G	G	A	N	N	R	G	G	A	N	G	G	G	G	N	R	G	G	A	A	G	A	R	N
Marker101134	94	G	G	G	G	G	N	G	G	G	N	T	K	G	N	N	G	G	G	N	N	G	K	G	G	N	N	G	G	G	N	G	G	G	G	G	G	G	G	N
Marker101134	97	C	C	C	C	C	N	C	C	C	N	G	S	C	N	N	C	C	C	N	N	C	S	C	C	N	C	C	C	C	N	C	C	C	C	C	C	C	C	N
Marker101134	128	A	A	A	A	A	N	A	A	A	N	T	W	T	N	N	A	A	A	N	N	W	T	T	A	N	A	W	A	A	N	W	W	T	A	A	T	A	W	N
Marker101134	141	G	G	G	G	G	N	G	G	G	N	C	S	G	N	N	G	G	G	N	N	G	S	G	G	N	N	G	G	G	N	G	G	G	G	G	G	G	G	N
Marker101142	106	C	C	C	C	C	C	C	N	C	Y	C	N	Y	N	N	N	C	N	N	C	N	N	C	T	T	N	C	C	N	N	T	C	N	C	N	C	N	N	C
Marker101142	118	S	C	C	C	C	C	C	N	C	C	C	N	S	N	N	G	N	N	N	C	N	C	C	C	C	N	N	G	N	N	C	C	N	C	N	C	N	N	C
Marker101143	8	R	G	G	N	N	N	R	G	R	R	G	N	R	A	N	A	R	A	G	A	A	G	R	A	N	R	A	A	R	N	N	A	A	A	R	A	G	R	G
Marker101143	50	R	A	A	N	N	N	R	A	R	A	A	A	R	R	N	R	R	G	A	G	G	A	R	G	N	R	R	G	R	N	N	G	G	R	R	R	A	R	A
Marker101143	151	R	G	G	N	N	N	R	G	R	R	G	G	R	R	N	A	R	A	G	A	A	G	R	A	N	R	A	A	R	N	N	A	A	R	R	A	G	R	G
Marker101151	4	A	A	A	A	A	G	A	A	G	A	A	A	N	N	A	A	R	A	R	N	A	N	A	N	N	G	N	A	G	N	G	N	G	N	A	A	A	A	A
Marker101151	23	A	A	A	A	A	T	A	A	T	A	A	A	N	N	A	A	W	A	W	T	A	N	A	N	N	T	N	A	T	N	T	N	T	N	A	A	A	A	A
Marker101151	27	T	T	T	T	Y	C	T	T	C	T	T	T	N	N	T	T	Y	T	C	C	T	N	T	N	N	C	N	T	C	N	C	N	C	N	Y	T	T	C	T
Marker101151	62	C	Y	C	C	C	C	C	C	C	C	C	C	N	N	C	C	C	C	Y	C	C	N	C	N	N	C	N	C	C	N	C	N	C	N	C	C	C	T	C
Marker101151	68	T	K	T	T	K	G	T	T	G	T	T	T	N	N	T	T	K	T	G	N	T	N	T	N	N	G	N	T	G	N	G	N	G	N	K	T	T	G	T
Marker101151	112	T	W	T	T	T	T	T	T	T	T	T	T	N	N	T	T	T	T	W	T	T	N	T	N	N	T	N	T	T	N	T	N	T	N	W	T	T	A	T
Marker101151	148	C	C	C	C	C	C	C	C	C	C	C	C	N	N	C	C	C	C	Y	C	C	N	C	N	N	C	N	C	C	N	C	N	C	N	Y	C	C	T	C
Marker101177	28	C	Y	Y	Y	N	N	Y	C	T	N	N	N	C	T	N	N	C	C	C	N	Y	N	C	T	N	T	N	C	Y	Y	Y	C	Y	C	Y	C	T	Y	C
Marker101177	110	C	Y	Y	Y	N	N	Y	C	T	N	N	N	C	T	N	N	C	C	C	N	Y	N	C	T	N	T	N	C	Y	Y	Y	C	Y	C	Y	C	T	C	C
Marker101180	12	N	C	N	C	N	N	C	C	N	C	N	N	C	N	C	N	C	N	C	N	N	N	N	N	C	Y	N	N	N	Y	C	T	N	N	C	C	N	N	C
Marker101184	9	Y	C	N	C	N	C	N	N	N	N	Y	T	N	N	C	N	T	Y	N	C	Y	Y	N	Y	T	T	T	Y	T	T	T	T	T	N	N	N	C	Y	T
Marker101184	132	W	T	N	T	N	T	N	N	N	N	W	A	N	N	T	N	A	W	N	T	W	W	N	W	A	A	A	W	A	A	A	A	A	N	N	N	T	W	A
Marker101190	18	G	N	G	N	N	G	N	N	G	G	A	G	G	N	N	R	N	N	G	G	G	G	G	A	G	G	G	G	N	N	N	A	N	G	N	N	G	N	N
Marker101190	198	G	G	G	N	N	G	N	N	A	G	A	R	G	N	A	R	N	N	A	G	R	G	G	A	A	G	G	G	N	N	N	A	N	G	N	N	G	N	N
Marker101192	62	M	N	C	C	C	C	C	M	M	N	C	C	A	N	N	N	C	C	M	C	C	C	C	C	C	N	M	C	C	N	C	M	C	N	C	C	C	N	N
Marker101192	66	G	N	G	G	G	R	G	G	G	N	G	G	G	N	N	N	G	G	G	G	G	R	G	G	G	N	G	G	G	N	G	G	G	N	G	G	G	N	N
Marker101192	153	R	N	A	A	A	R	A	R	R	N	A	A	G	N	N	N	A	A	R	A	A	R	G	A	A	N	R	A	A	N	A	R	A	N	A	A	A	N	N
Marker101193	73	N	N	G	G	A	R	N	G	A	G	N	G	R	G	G	N	G	N	N	N	G	G	G	N	N	A	A	N	N	N	A	N	R	A	A	N	A	N	A
Marker101196	94	T	W	W	W	N	N	T	T	A	A	T	W	A	W	T	N	T	N	T	T	T	T	T	N	N	N	W	T	T	T	N	N	T	W	T	W	T	W	N
Marker101202	50	G	T	N	N	N	T	G	N	N	G	N	G	N	G	G	G	N	N	N	G	G	G	N	N	G	G	G	N	G	G	G	N	G	G	G	G	G	G	G
Marker101202	98	A	T	N	N	N	T	A	N	N	A	A	W	N	A	A	A	N	N	N	A	A	A	N	N	A	A	A	N	A	A	A	N	A	A	A	A	A	A	A
Marker101202	128	G	G	N	N	N	A	G	N	N	G	G	R	N	G	G	G	N	N	N	G	G	G	N	N	G	G	G	N	G	G	G	N	G	G	G	G	G	G	G
Marker101202	146	G	G	N	N	N	A	G	N	N	G	G	G	N	G	G	G	N	N	N	G	G	G	N	N	G	G	G	N	G	G	G	N	G	G	G	G	G	G	G
Marker101234	55	C	S	C	G	S	C	C	G	C	S	C	C	N	S	S	N	C	S	C	C	C	C	C	S	C	C	N	C	S	C	G	C	S	C	N	N	C	C	N
Marker101234	63	A	R	A	G	R	A	A	G	A	R	A	A	N	R	R	N	A	R	A	A	A	A	A	R	A	A	N	A	R	A	G	A	R	A	N	N	A	A	N
Marker101234	75	T	Y	T	C	Y	T	T	C	T	Y	T	T	N	Y	Y	N	T	Y	T	T	T	T	T	Y	T	T	N	T	Y	T	C	T	Y	T	N	N	T	T	N
Marker101234	168	C	M	C	A	M	C	C	A	C	M	C	C	N	M	M	N	C	M	C	C	C	C	C	M	C	C	N	C	M	C	A	C	M	C	N	N	C	C	N
Marker101234	175	A	R	A	G	R	A	A	G	A	R	A	A	N	R	R	N	A	R	A	A	A	A	A	R	A	A	N	A	R	A	G	A	R	A	N	N	A	A	N
Marker101234	201	C	Y	C	T	Y	C	C	T	C	Y	C	C	N	Y	Y	N	C	Y	C	C	C	C	C	Y	C	C	N	C	Y	C	T	C	Y	C	N	N	C	C	N
Marker101245	28	N	N	N	N	N	G	A	R	R	R	G	R	R	A	A	A	A	A	G	N	N	G	N	R	R	A	A	N	N	A	G	N	A	A	G	G	R	N	N
Marker101248	126	N	T	Y	N	C	Y	C	N	N	T	N	C	N	C	N	T	C	C	N	C	N	T	N	N	T	C	T	N	C	N	N	N	N	N	C	N	N	C	C
Marker101248	178	N	T	Y	N	T	T	T	N	N	T	N	T	N	T	N	T	T	T	N	T	N	T	N	N	T	T	T	N	T	N	N	N	N	N	T	N	N	T	T
Marker101252	12	N	N	C	T	C	Y	N	C	T	T	N	N	N	N	T	T	N	Y	T	Y	N	N	N	T	N	N	C	N	N	T	Y	C	N	N	C	C	C	C	C
Marker101252	165	N	N	T	T	T	T	N	T	T	T	N	N	N	N	T	T	N	T	T	T	N	N	N	T	N	N	T	N	N	T	T	T	N	N	T	T	T	T	T
Marker101259	56	T	N	C	N	N	Y	N	N	T	N	T	T	T	N	N	C	N	N	N	T	T	T	T	N	N	T	T	N	C	T	Y	Y	T	T	N	C	C	C	N
Marker101259	178	T	N	G	N	N	K	N	N	T	N	T	T	T	N	N	G	N	N	N	T	T	N	T	N	N	T	T	N	G	T	K	K	T	T	N	T	G	G	N
Marker101270	71	T	T	N	T	T	A	T	T	T	N	T	T	T	N	T	T	T	T	T	W	T	T	T	T	T	T	T	T	T	T	T	T	T	W	T	T	W	T	T
Marker101270	140	R	A	N	A	A	N	A	A	A	N	A	A	A	N	A	G	R	A	A	A	A	A	A	A	R	A	A	G	R	A	A	A	R	A	G	G	A	R	A
Marker101270	182	G	G	N	G	G	G	R	G	R	A	G	G	G	N	G	G	G	A	A	G	G	G	G	G	G	R	R	G	R	A	G	G	G	G	G	G	R	R	G
Marker101271	40	Y	Y	Y	Y	T	C	Y	T	Y	Y	T	T	T	T	T	T	Y	T	T	Y	T	Y	T	C	T	T	T	T	Y	N	T	N	T	T	T	Y	Y	T	T
Marker101271	55	M	M	M	M	C	A	M	C	M	M	C	C	C	C	C	C	M	C	C	M	C	M	C	A	C	C	C	C	M	N	C	N	C	C	C	M	M	C	C
Marker101271	61	C	C	Y	C	C	C	C	C	C	C	C	C	C	C	C	C	C	C	C	C	C	C	C	C	C	C	C	Y	C	N	C	N	T	Y	C	C	C	C	C
Marker101271	66	Y	Y	Y	Y	C	T	Y	C	Y	Y	C	C	C	C	C	C	Y	C	C	Y	C	Y	C	T	C	C	C	C	Y	N	N	N	C	C	C	Y	Y	C	C
Marker101271	191	Y	Y	C	Y	Y	C	Y	T	Y	C	Y	Y	Y	Y	C	Y	Y	T	C	Y	T	C	C	C	T	C	C	Y	Y	N	T	N	C	C	Y	Y	Y	Y	C
Marker101278	17	N	C	T	C	C	N	C	C	C	T	C	Y	Y	Y	Y	Y	T	T	Y	T	Y	Y	C	T	C	C	C	C	Y	T	N	Y	T	T	C	T	Y	T	N
Marker101278	38	N	C	T	Y	T	N	T	C	C	T	T	Y	Y	T	T	T	T	T	Y	T	Y	Y	C	T	C	Y	C	Y	Y	T	N	Y	T	T	Y	T	T	T	N
Marker101278	90	N	C	C	S	G	N	G	C	C	G	G	S	S	S	G	G	G	S	S	G	S	S	C	G	C	S	C	S	S	G	N	S	S	G	S	G	G	G	N
Marker101278	138	N	G	C	S	C	N	C	G	G	C	C	S	S	C	C	C	C	C	S	C	S	S	G	C	G	S	G	S	S	C	N	S	C	C	S	C	C	C	N
Marker101278	170	N	A	A	R	A	N	G	A	A	G	A	R	R	R	R	R	G	R	A	G	R	R	A	G	A	A	A	A	A	G	N	A	R	G	R	G	R	G	N
Marker101283	120	G	R	R	R	R	G	R	R	R	R	R	G	G	A	G	G	R	A	A	R	R	R	G	A	R	R	R	R	A	R	G	R	R	R	A	N	R	R	R
Marker101300	54	N	G	N	N	G	G	R	N	G	R	G	A	N	G	G	G	G	G	N	G	G	G	G	G	N	G	G	N	R	R	G	G	G	G	G	G	G	G	G
Marker101300	76	N	G	G	N	G	G	G	N	G	G	G	G	N	G	G	G	G	G	N	G	G	G	G	R	N	G	R	N	G	R	R	G	G	G	G	G	G	G	G
Marker101300	142	N	C	N	N	C	C	M	N	C	M	C	C	N	C	C	C	C	C	N	C	C	C	C	C	N	C	C	N	M	M	C	C	C	C	C	C	C	C	C
Marker101300	145	N	A	A	N	A	A	R	N	A	R	A	A	N	A	A	A	A	A	N	A	A	A	A	A	N	A	A	N	R	R	A	A	A	A	A	A	A	A	A
Marker101304	86	C	T	C	C	C	N	Y	C	Y	C	Y	C	N	C	T	C	N	C	C	C	C	Y	C	C	C	C	C	Y	C	Y	C	C	N	Y	T	C	C	C	C
Marker101304	92	A	A	G	G	A	N	R	G	R	A	R	G	N	R	A	A	N	G	R	R	R	R	G	A	R	A	G	R	R	A	A	R	N	A	A	R	G	G	G
Marker101304	119	C	C	T	Y	C	N	C	T	C	C	C	Y	N	C	C	C	N	Y	C	Y	C	Y	T	C	C	C	C	C	C	C	C	C	N	C	N	C	Y	C	T
Marker101304	143	G	G	G	G	G	N	R	G	G	A	G	G	N	G	G	G	N	G	G	G	G	R	G	R	G	G	G	G	G	R	G	G	N	R	G	G	G	G	G
Marker101312	74	N	N	G	G	K	K	G	T	G	G	G	G	G	N	G	G	K	N	G	G	G	T	T	N	G	K	G	N	G	G	K	G	G	G	G	G	K	K	G
Marker101312	131	N	N	A	T	T	T	A	T	A	W	T	A	T	N	W	T	W	N	W	W	W	T	T	N	W	T	T	N	A	T	T	T	T	A	T	T	T	W	W
Marker101312	143	N	N	A	A	M	M	A	C	A	A	A	A	A	N	A	A	M	N	A	A	A	C	C	N	A	M	A	N	A	A	M	A	A	A	A	A	M	M	A
Marker101315	26	N	N	A	A	A	R	A	N	A	G	N	R	A	A	G	A	N	A	A	G	R	A	A	R	R	A	G	A	A	A	A	R	N	A	G	A	A	G	N
Marker101315	107	A	N	A	A	A	A	A	N	A	A	N	W	A	A	A	A	N	A	A	W	W	A	A	A	A	A	A	A	A	A	A	A	N	A	A	A	A	A	N
Marker101315	146	C	N	T	T	T	T	T	N	T	T	N	Y	T	T	T	T	N	T	T	T	T	Y	T	T	Y	T	T	T	C	T	Y	Y	N	T	T	T	C	T	N
Marker101315	160	G	N	G	G	G	G	G	N	G	G	N	G	G	G	G	G	N	R	G	G	G	G	G	R	G	G	G	G	G	G	G	G	N	R	G	G	G	G	N
Marker101316	32	N	C	N	Y	C	Y	C	N	N	Y	Y	C	C	T	N	N	N	Y	Y	C	N	C	N	C	N	C	N	C	Y	C	T	T	C	C	N	C	C	N	N
Marker101316	40	N	A	N	G	G	G	G	N	N	G	G	G	G	G	N	N	N	G	G	R	N	G	N	G	N	G	N	G	G	G	G	G	G	R	N	G	G	N	N
Marker101316	46	N	G	N	G	G	G	G	N	N	G	G	G	G	A	N	N	N	G	G	G	N	G	N	G	N	G	N	G	G	G	N	G	G	G	N	G	G	N	N
Marker101316	60	N	C	N	Y	C	C	Y	N	N	T	C	C	C	C	N	N	N	C	C	C	N	C	N	C	N	C	N	C	Y	C	N	C	C	C	N	Y	C	N	N
Marker101318	71	G	G	G	K	G	T	G	K	T	G	G	G	N	N	G	K	G	N	G	G	K	T	G	N	G	N	N	G	G	N	N	K	G	T	T	N	G	G	G
Marker101318	78	G	A	A	G	G	G	G	R	G	N	G	G	N	N	A	G	A	N	G	A	R	G	R	N	G	N	N	G	G	N	N	R	R	G	G	N	G	A	R
Marker101318	99	C	T	T	C	C	C	C	Y	C	T	T	T	N	N	T	C	T	N	Y	T	Y	C	Y	N	T	N	N	C	Y	N	N	Y	T	C	C	N	T	T	Y
Marker101318	128	G	G	G	K	G	T	G	G	T	G	G	G	N	N	G	G	G	N	G	G	K	G	G	N	G	N	N	G	G	N	N	G	G	T	G	N	G	G	G
Marker101319	58	N	N	N	C	C	N	C	C	N	C	C	C	C	C	C	C	N	N	C	C	C	N	N	C	N	N	C	C	N	C	C	C	C	C	C	C	T	C	C
Marker101319	64	N	N	N	T	C	N	C	C	N	C	C	C	C	C	C	C	N	N	C	C	T	N	N	C	N	N	Y	C	N	C	Y	C	C	C	C	C	C	C	T
Marker101319	70	N	N	N	C	S	N	G	G	N	G	G	G	G	C	C	G	N	N	G	C	C	N	N	S	N	N	C	C	N	C	S	G	G	S	C	C	G	C	C
Marker101319	104	N	N	N	G	G	N	G	G	N	G	G	G	G	G	G	G	N	N	G	G	G	N	N	G	N	N	G	G	N	G	G	G	G	R	G	G	G	G	G
Marker101319	198	N	N	N	G	G	N	G	T	N	G	G	G	G	G	G	G	G	N	T	G	G	N	N	G	N	N	G	G	N	G	G	G	G	G	G	G	T	G	G
Marker101325	156	N	T	Y	C	Y	C	T	N	C	N	N	N	N	C	T	T	N	T	N	Y	T	N	C	N	N	T	N	T	N	N	T	N	T	T	C	C	Y	C	C
Marker101336	22	G	A	G	G	N	R	G	G	N	G	G	R	R	G	N	G	G	G	G	R	R	G	G	G	G	G	G	R	G	R	G	R	G	R	G	R	G	G	G
Marker101336	82	G	A	G	G	N	R	G	G	N	G	G	G	R	G	N	G	G	G	G	R	R	G	G	G	G	G	G	R	G	R	G	R	G	R	G	R	G	G	G
Marker101336	109	C	C	C	Y	N	Y	T	C	N	Y	Y	T	Y	C	N	C	Y	C	T	Y	C	Y	C	C	C	Y	Y	C	Y	Y	T	C	C	Y	T	C	C	C	C
Marker101350	180	N	A	N	N	N	R	A	N	R	A	R	R	N	G	N	G	N	G	A	R	A	R	N	A	A	G	R	N	R	G	R	N	N	G	N	N	G	N	G
Marker101352	150	A	N	W	W	W	T	W	A	W	W	T	T	W	T	W	N	N	W	T	T	N	T	A	T	A	A	A	T	W	W	A	A	A	A	N	W	A	N	T
Marker101352	197	T	N	T	W	T	T	T	A	T	T	T	T	T	T	T	N	N	A	T	T	N	T	T	T	T	W	T	T	T	T	T	T	W	T	N	T	W	N	T
Marker101352	217	A	N	R	R	R	G	R	A	R	R	G	G	R	G	R	N	N	R	G	G	N	G	A	G	A	A	A	G	R	R	G	A	A	N	N	R	A	N	G
Marker101374	110	A	A	M	N	M	C	N	N	A	N	C	C	M	A	N	A	N	A	C	C	A	N	A	C	N	N	N	N	N	M	A	A	A	A	C	A	N	C	A
Marker101385	13	A	A	M	M	M	C	M	A	M	M	A	A	M	N	N	A	M	A	N	N	M	M	A	C	M	A	N	A	N	N	A	M	A	A	N	A	N	M	A
Marker101385	58	G	A	R	G	R	G	R	A	R	R	A	A	R	N	N	A	R	A	N	N	G	R	A	G	R	A	N	G	N	N	G	G	A	G	N	G	N	G	R
Marker101385	146	C	T	Y	C	Y	C	Y	T	Y	Y	T	T	Y	N	N	T	Y	T	N	N	C	T	T	C	Y	T	N	C	N	N	C	C	T	C	N	C	N	C	Y
Marker101385	160	T	T	Y	Y	Y	C	Y	T	Y	Y	T	T	Y	N	N	T	Y	T	N	N	Y	Y	T	C	Y	T	N	T	N	N	T	Y	T	T	N	T	N	Y	T
Marker101385	206	A	A	A	A	A	A	A	A	A	A	A	A	A	N	N	A	A	A	N	N	R	A	A	A	A	A	N	A	N	N	A	A	A	G	N	G	N	A	R
Marker101385	230	A	A	M	M	M	C	M	A	M	M	A	A	M	N	N	A	M	A	N	N	M	A	A	C	M	A	N	A	N	N	A	M	A	A	N	A	N	M	A
Marker101399	56	G	G	G	G	G	N	G	G	N	G	R	G	G	G	G	N	G	N	G	G	G	G	G	G	G	G	G	G	N	N	G	N	G	G	G	G	G	R	G
Marker101399	105	G	G	G	G	G	N	G	G	N	G	G	G	G	G	G	N	G	N	G	G	G	G	R	G	G	G	G	A	N	N	G	G	A	G	R	G	G	G	G
Marker101399	161	C	C	C	Y	C	N	C	C	N	Y	C	C	C	C	C	N	C	N	C	C	Y	C	C	C	C	C	C	C	N	N	C	C	C	C	C	C	C	C	C
Marker101399	168	C	A	C	A	M	N	M	M	N	A	A	A	A	A	A	N	M	N	A	M	A	A	A	A	A	A	A	A	N	N	C	A	A	A	A	A	C	M	A
Marker101405	26	N	G	N	G	G	G	T	N	G	G	G	N	N	T	N	N	N	G	K	K	G	K	N	K	N	G	G	G	G	G	N	G	G	G	K	G	N	N	N
Marker101405	32	N	R	N	A	R	G	G	N	G	G	R	N	N	G	N	N	N	G	R	G	A	G	N	R	N	A	G	G	A	G	N	A	A	G	R	G	N	N	N
Marker101405	55	N	Y	N	C	Y	T	T	N	T	T	Y	N	N	T	N	N	N	T	Y	Y	C	Y	N	Y	N	C	T	T	C	T	N	C	C	T	Y	T	N	N	N
Marker101405	98	N	G	N	G	G	G	G	N	G	A	R	N	N	G	N	N	N	G	G	G	G	G	N	G	N	G	A	G	G	G	N	G	G	G	R	G	N	N	N
Marker101405	110	N	C	N	C	C	C	C	N	C	C	C	N	N	C	N	N	N	C	Y	Y	C	C	N	C	N	C	C	C	C	C	N	C	C	C	Y	C	N	N	N
Marker101405	173	N	G	N	G	G	G	G	N	A	A	R	N	N	G	N	N	N	G	G	A	G	A	N	G	N	G	A	G	G	A	N	G	G	A	A	A	N	N	N
Marker101405	183	N	T	N	T	T	T	T	N	G	G	K	N	N	T	N	N	N	N	T	G	T	G	N	T	N	T	G	T	T	G	N	T	T	G	G	G	N	N	N
Marker101412	11	C	C	C	N	C	C	C	A	C	C	M	C	N	C	C	C	C	N	C	C	C	M	C	C	A	A	C	C	C	M	C	N	C	C	C	C	C	C	C
Marker101412	28	R	A	A	N	A	G	G	G	G	G	R	A	N	R	G	R	A	N	G	R	G	R	G	G	G	G	A	A	G	G	G	N	A	G	G	R	R	R	G
Marker101412	92	R	A	A	N	A	A	G	A	N	G	A	A	N	R	G	R	A	N	G	R	G	A	G	G	A	A	A	A	A	R	G	N	A	G	R	R	R	R	G
Marker101412	132	A	A	A	N	A	A	A	A	N	A	A	A	N	W	A	A	A	N	A	A	A	A	A	T	A	A	A	A	A	W	A	N	A	A	A	A	W	W	A
Marker101412	142	G	G	G	N	G	G	A	G	A	G	G	G	N	R	G	G	G	N	G	R	G	G	G	A	G	G	G	G	G	R	A	N	G	A	G	R	R	R	G
Marker101429	33	Y	Y	N	T	N	T	T	T	T	C	Y	Y	N	Y	C	N	T	T	T	C	Y	T	T	C	N	Y	T	Y	C	C	N	C	N	Y	Y	C	T	N	N
Marker101429	110	G	S	G	G	N	G	G	G	G	G	S	G	N	G	G	N	G	G	G	G	S	G	G	G	N	G	G	S	G	G	N	G	N	S	G	G	G	N	N
Marker101429	133	W	W	A	A	N	A	A	A	A	A	W	A	N	W	A	N	A	A	A	T	W	A	A	T	N	W	A	W	A	T	N	T	N	W	A	T	A	N	N
Marker101438	34	T	T	N	K	N	T	T	N	T	T	T	N	T	T	T	T	T	T	T	T	N	T	T	T	N	T	T	T	K	T	N	T	N	T	T	N	T	N	N
Marker101438	146	T	T	N	T	N	T	T	N	T	T	Y	N	T	T	T	T	T	N	T	T	N	T	T	T	N	Y	T	T	T	T	N	T	N	T	T	N	Y	N	N
Marker101448	97	N	K	T	K	T	K	T	T	K	T	T	K	K	T	T	N	K	N	T	T	T	G	T	T	N	N	G	T	K	K	T	T	T	T	T	N	T	T	T
Marker101448	118	N	M	A	M	A	M	A	A	A	A	A	M	A	A	A	N	M	N	A	A	A	M	A	A	N	N	C	A	A	A	A	A	A	A	A	N	A	A	A
Marker101448	193	N	W	A	W	A	T	W	T	T	A	T	T	T	T	T	N	T	N	T	T	T	T	T	T	N	N	T	T	W	W	T	A	A	W	T	N	T	T	T
Marker101469	130	N	G	G	G	N	G	N	G	N	S	C	S	N	N	N	N	G	C	N	G	G	G	S	G	S	N	N	G	G	N	N	N	C	N	N	C	C	N	S
Marker101471	29	C	C	N	M	C	A	N	C	N	M	C	C	M	N	N	C	C	N	A	A	A	M	C	M	N	C	M	N	A	N	C	C	C	N	N	N	N	C	M
Marker101480	77	G	C	S	S	N	C	S	N	S	C	S	N	C	S	C	N	N	S	S	C	S	S	N	S	S	N	S	C	N	C	C	C	G	C	S	N	S	G	G
Marker101480	100	T	Y	Y	Y	N	T	Y	N	Y	T	Y	N	T	Y	T	N	N	Y	Y	T	Y	Y	N	Y	Y	N	Y	T	N	T	T	T	C	T	Y	N	Y	N	C
Marker101480	164	A	A	R	R	N	A	R	N	R	A	R	N	A	R	A	N	N	R	R	A	R	R	N	R	R	N	R	A	N	A	A	A	G	A	R	N	R	N	G
Marker101484	134	G	K	G	N	N	G	N	T	G	N	G	K	T	N	N	N	G	G	G	G	N	K	T	K	G	N	G	G	N	G	N	G	N	N	G	G	K	N	G
Marker101492	49	N	N	A	A	N	A	A	A	A	N	N	N	A	A	A	A	A	G	A	G	R	N	N	A	A	A	A	A	A	N	R	A	A	A	A	A	N	A	N
Marker101492	132	N	A	C	C	N	C	C	C	C	N	N	N	C	C	C	C	C	A	C	A	M	N	N	C	C	C	C	C	C	N	M	C	C	C	C	C	N	C	N
Marker101492	149	N	G	G	G	N	G	G	G	G	N	N	N	G	G	G	G	G	G	R	G	G	N	N	G	G	G	G	G	G	N	G	G	G	G	G	G	N	G	N
Marker101502	146	N	T	N	N	N	T	T	T	N	T	Y	N	N	Y	T	T	T	T	N	N	N	T	T	T	Y	N	T	N	C	Y	T	C	T	T	C	T	C	N	N
Marker101526	8	T	T	N	T	T	T	A	A	A	N	N	T	W	N	N	N	T	T	N	N	A	T	N	T	T	N	T	N	T	T	A	T	N	T	N	T	T	N	N
Marker101526	114	G	G	N	G	A	G	G	N	G	N	N	G	G	N	N	N	G	G	N	N	G	G	N	G	A	N	G	N	G	G	G	R	N	A	N	G	G	N	N
Marker101526	141	G	G	N	A	G	A	G	G	G	N	N	R	G	N	N	N	G	G	N	N	G	G	N	G	G	N	G	N	G	G	G	R	N	G	N	G	A	N	N
Marker101526	149	C	C	N	C	C	C	A	A	A	N	N	C	M	N	N	N	C	C	N	N	A	C	N	C	C	N	C	N	C	C	A	C	N	C	N	C	C	N	N
Marker101526	155	G	G	N	A	A	A	A	A	A	N	N	R	R	N	N	N	G	G	N	N	A	G	N	G	A	N	G	N	G	G	A	A	N	A	N	G	A	N	N
Marker101526	179	A	A	N	G	A	G	G	G	G	N	N	A	R	N	N	N	A	A	N	N	G	A	N	A	A	N	A	N	A	A	G	R	N	A	N	A	G	N	N
Marker101527	45	A	N	N	G	N	R	G	A	G	R	A	N	G	A	N	A	G	G	R	R	G	N	N	N	A	A	R	A	G	R	A	A	A	G	A	A	R	A	A
Marker101527	66	K	N	N	T	N	K	T	G	T	T	T	N	T	T	T	K	T	T	T	T	T	N	N	N	T	K	T	T	T	T	T	G	K	T	T	K	K	K	G
Marker101527	126	S	N	N	C	N	S	C	G	C	C	C	N	C	C	N	S	C	C	C	C	C	N	N	N	G	S	C	C	C	C	G	G	S	C	C	S	S	S	G
Marker101527	131	M	N	N	C	N	M	C	A	C	C	C	N	C	C	N	M	C	C	C	C	C	N	N	N	C	M	C	C	C	C	C	A	M	C	C	M	M	M	A
Marker101535	33	C	T	T	T	T	T	T	N	T	T	T	T	N	T	T	N	N	N	T	N	N	N	N	N	N	N	T	N	N	T	T	T	C	T	N	T	T	T	T
Marker101537	52	G	A	G	N	A	G	N	G	G	G	R	N	G	N	G	N	G	R	N	N	G	A	G	G	G	R	G	G	G	G	N	N	N	G	N	G	G	N	N
Marker101537	149	T	T	T	N	T	T	N	T	T	T	K	N	T	N	T	N	T	T	N	N	K	T	T	G	G	T	T	T	K	T	N	N	N	T	N	T	T	N	N
Marker101537	158	Y	C	C	N	C	C	N	C	C	C	C	N	C	N	C	N	Y	Y	N	N	C	C	C	C	C	C	C	Y	C	C	N	N	N	C	N	T	Y	N	N
Marker101537	163	C	C	C	N	C	C	N	C	Y	C	C	N	C	N	C	N	C	C	N	N	C	C	C	C	C	C	C	Y	Y	C	N	N	N	T	N	C	Y	N	N
Marker101544	46	C	N	N	Y	T	C	C	T	Y	C	N	C	C	N	Y	N	T	N	T	Y	C	Y	N	Y	C	C	C	C	N	T	N	C	C	Y	N	T	Y	C	C
Marker101544	104	C	T	N	Y	T	T	T	T	Y	T	N	N	T	N	T	N	T	N	T	Y	T	Y	N	T	Y	Y	T	T	N	T	N	Y	T	T	N	T	T	Y	Y
Marker101544	134	C	C	N	C	C	M	C	C	M	C	N	C	C	N	C	N	C	N	C	C	A	C	N	C	C	C	C	C	N	C	N	C	C	C	N	C	C	C	C
Marker101544	139	G	G	N	G	G	R	G	G	R	G	N	G	G	N	G	N	G	N	G	G	A	G	N	G	G	G	G	G	N	G	N	G	G	G	N	G	G	G	G
Marker101544	143	C	G	N	S	G	G	G	G	S	G	N	G	C	N	G	N	G	N	G	S	G	S	N	G	S	S	G	G	N	G	N	S	G	S	N	G	G	S	C
Marker101544	167	T	T	N	T	T	T	T	T	K	T	N	T	G	N	T	N	T	N	T	K	T	T	N	T	T	T	T	G	N	T	N	T	T	T	N	T	T	T	K
Marker101562	40	N	A	A	A	A	A	A	A	A	N	W	A	A	N	A	A	A	A	A	N	A	A	A	W	A	W	A	W	A	A	A	A	A	A	N	N	A	N	A
Marker101562	55	N	G	G	G	G	G	G	G	G	N	K	G	G	N	G	G	G	G	G	N	G	G	G	K	G	K	G	K	G	G	G	G	G	G	N	N	G	N	G
Marker101562	62	N	C	C	C	M	C	C	C	A	N	C	C	C	N	C	M	A	C	C	N	C	M	A	M	M	C	C	M	C	M	M	C	C	C	N	N	C	N	C
Marker101562	153	N	T	T	C	Y	C	Y	Y	C	N	Y	T	Y	N	C	Y	C	C	Y	N	T	C	C	Y	Y	T	C	Y	C	Y	Y	Y	T	Y	N	N	T	N	C
Marker101562	161	N	C	C	C	C	C	Y	C	C	N	C	C	C	N	C	Y	C	C	C	N	C	C	C	C	Y	C	C	C	C	C	Y	C	C	C	N	N	C	N	C
Marker101562	177	N	C	C	C	Y	C	Y	C	C	N	C	Y	Y	N	C	Y	C	C	C	N	Y	C	C	Y	Y	Y	C	Y	C	Y	Y	C	C	Y	N	N	T	N	C
Marker101569	7	G	G	N	N	N	N	N	A	A	N	N	A	N	R	A	A	N	A	A	A	A	N	A	G	G	G	R	G	G	A	A	N	N	N	N	G	N	A	N
Marker101569	27	T	T	N	N	T	N	T	T	Y	N	N	T	T	T	T	Y	N	T	T	T	T	N	T	T	T	T	Y	T	T	T	C	N	N	N	N	T	N	T	N
Marker101569	83	A	A	N	N	A	N	A	A	A	N	N	A	A	A	A	A	N	A	A	A	A	N	A	A	A	A	A	A	A	A	A	N	N	N	N	A	N	A	N
Marker101579	68	C	C	C	C	C	C	N	C	A	C	C	N	A	C	N	M	N	A	C	N	C	N	N	N	C	C	N	N	M	N	N	A	N	M	A	A	C	A	C
Marker101579	184	T	C	C	C	C	C	N	T	C	C	T	N	C	C	N	C	N	C	C	N	C	N	N	N	T	C	N	N	C	N	N	C	N	Y	C	C	C	C	C
Marker101591	29	C	C	Y	Y	C	C	N	N	C	Y	N	C	C	C	T	C	C	C	C	C	C	C	C	C	C	C	C	T	C	C	C	Y	C	C	C	C	C	C	C
Marker101591	63	T	G	K	G	G	G	N	N	G	G	N	G	G	G	G	G	G	G	K	G	G	G	G	G	G	G	G	G	G	G	G	G	K	G	G	G	G	G	G
Marker101591	68	C	C	Y	T	C	T	N	N	C	T	N	Y	C	C	T	T	Y	C	C	C	C	C	Y	C	C	T	Y	T	T	Y	T	Y	C	C	C	C	C	C	C
Marker101591	98	G	G	R	R	G	G	N	N	G	R	N	G	G	G	A	G	G	G	G	G	G	G	G	G	G	G	R	A	G	G	G	R	G	G	G	G	G	G	G
Marker101591	161	G	G	G	G	G	G	N	N	G	S	N	G	G	G	G	G	G	G	G	G	G	G	G	G	G	G	G	S	G	G	G	S	G	G	G	G	G	G	G
Marker101606	63	C	N	C	N	T	C	N	N	C	C	N	C	Y	T	N	C	C	C	N	T	C	N	C	Y	N	N	N	N	N	T	C	T	N	N	T	T	N	N	C
Marker101606	70	G	N	G	N	G	A	N	N	G	A	N	A	R	G	N	A	A	G	N	G	G	N	R	R	N	N	N	N	N	G	A	G	N	N	G	G	N	N	G
Marker101606	81	G	N	G	N	A	G	N	N	G	G	N	G	R	A	N	G	G	G	N	A	G	N	G	R	N	N	N	N	N	A	G	A	N	N	A	A	N	N	G
Marker101606	184	C	N	C	N	T	C	N	N	C	C	N	C	Y	T	N	C	C	C	N	T	C	N	C	Y	N	N	N	N	N	T	C	T	N	N	T	T	N	N	C
Marker101623	22	W	A	W	N	T	T	W	A	T	A	T	W	T	A	A	N	A	N	W	N	A	N	A	W	W	A	A	T	W	W	W	T	T	T	T	A	N	A	N
Marker101623	94	W	T	W	N	A	A	W	T	A	T	A	W	A	T	T	N	T	N	W	N	T	N	T	W	W	T	T	A	W	W	W	A	A	A	A	T	N	T	N
Marker101623	138	M	A	M	N	C	C	M	A	C	A	C	M	C	A	A	N	A	N	M	N	A	N	A	M	M	A	A	C	M	M	M	C	C	C	C	A	N	A	N
Marker101623	144	G	A	R	N	A	A	A	A	A	A	G	R	G	A	A	N	A	N	R	N	A	N	G	A	R	A	A	A	R	R	R	R	G	G	G	A	N	A	N
Marker101623	165	Y	C	Y	N	T	T	Y	C	T	C	T	Y	T	C	C	N	C	N	Y	N	C	N	C	Y	Y	C	C	T	Y	Y	Y	T	T	T	T	C	N	C	N
Marker101623	188	Y	C	Y	N	T	T	Y	C	T	C	T	Y	T	C	C	N	C	N	Y	N	C	N	C	Y	Y	C	C	T	Y	Y	Y	T	T	T	T	C	N	C	N
Marker101623	204	C	T	Y	N	C	C	Y	T	N	T	C	Y	C	T	T	N	T	N	C	N	T	N	C	Y	Y	T	T	C	Y	Y	Y	C	C	C	C	T	N	T	N
Marker101625	93	R	G	R	R	G	R	A	R	R	R	N	A	G	N	G	A	R	G	G	N	N	A	N	A	G	G	G	N	A	N	G	R	N	R	A	N	G	G	G
Marker101625	108	W	W	W	W	T	W	A	W	W	W	N	A	T	N	T	A	W	T	T	N	N	A	N	A	T	T	T	N	A	N	T	W	N	W	A	N	T	T	T
Marker101625	152	K	K	K	T	G	K	T	K	K	K	N	T	G	N	G	N	K	G	G	N	N	T	N	T	G	G	G	N	N	N	G	K	N	K	N	N	G	G	G
Marker101625	166	G	G	G	S	G	S	G	S	S	S	N	G	C	N	S	G	S	S	C	N	N	G	N	G	S	G	C	N	G	N	G	G	N	S	G	N	C	C	G
Marker101625	177	Y	Y	Y	C	T	C	C	Y	C	C	N	C	C	N	Y	C	C	Y	C	N	N	C	N	C	Y	T	C	N	C	N	T	Y	N	C	C	N	C	C	T
Marker101647	88	N	T	T	C	C	C	T	C	Y	C	C	T	Y	C	Y	C	C	T	N	C	C	C	N	C	Y	C	N	N	Y	N	N	N	N	C	N	N	C	N	C
Marker101647	118	N	T	T	G	T	T	T	T	T	K	T	T	T	T	T	T	T	T	N	T	T	T	N	T	T	T	N	N	T	N	N	N	N	G	N	N	T	N	T
Marker101647	123	N	T	T	C	C	C	T	C	Y	C	C	T	Y	C	C	C	C	T	N	C	C	C	N	C	Y	C	N	N	Y	N	N	N	N	C	N	N	C	N	C
Marker101647	128	N	T	T	T	T	T	T	Y	T	Y	C	T	T	T	Y	C	T	T	N	Y	C	C	N	T	T	Y	N	N	T	N	N	N	N	T	N	N	Y	N	Y
Marker101647	132	N	C	C	C	C	C	C	Y	Y	C	C	C	C	Y	C	C	C	C	N	C	C	C	N	C	C	C	N	N	Y	N	N	N	N	C	N	N	C	N	C
Marker101647	150	N	T	T	T	T	T	T	W	W	W	A	T	T	T	W	A	T	T	N	A	A	A	N	T	T	W	N	N	T	N	N	N	N	T	N	N	W	N	W
Marker101655	22	T	T	T	T	T	T	T	T	T	T	N	T	N	T	N	N	N	T	T	N	T	T	G	T	T	T	T	T	T	T	T	T	G	N	T	N	T	T	T
Marker101655	41	G	G	G	C	G	N	G	G	G	G	N	G	N	G	N	N	N	G	G	N	G	G	G	G	G	C	G	G	G	G	G	G	G	N	G	N	G	G	G
Marker101655	80	A	A	A	A	A	A	A	A	A	R	N	A	N	A	N	N	N	A	G	N	A	A	A	A	A	A	A	A	R	A	A	A	A	N	A	N	R	R	A
Marker101655	90	T	Y	T	C	T	N	C	T	T	T	N	T	N	C	N	N	N	T	T	N	C	T	T	Y	T	C	T	Y	T	T	T	T	T	N	T	N	Y	T	T
Marker101655	98	A	R	A	A	A	A	G	A	A	A	N	A	N	A	N	N	N	A	A	N	G	A	A	A	A	A	A	R	A	A	A	A	A	N	A	N	R	A	A
Marker101655	194	C	C	C	C	C	C	C	C	C	Y	N	C	N	C	N	N	N	C	Y	N	C	C	C	C	C	C	C	C	Y	C	C	C	C	N	C	N	Y	Y	C
Marker101657	17	T	N	N	N	N	T	C	T	T	T	T	T	N	T	N	C	T	C	C	T	Y	C	T	T	T	T	T	N	C	N	T	N	Y	T	N	N	C	T	T
Marker101657	34	C	N	N	N	N	C	C	T	C	C	C	C	N	C	N	C	C	C	C	C	Y	C	C	C	C	C	C	N	C	N	C	N	C	C	N	N	C	C	T
Marker101657	40	R	N	N	N	N	A	A	A	A	A	A	A	N	A	N	A	A	A	A	A	A	A	A	A	A	A	A	N	A	N	A	N	R	G	N	N	A	G	A
Marker101657	64	Y	N	N	N	N	T	C	C	T	C	C	T	N	T	N	C	T	C	C	T	C	C	T	T	T	C	T	N	C	N	T	N	Y	C	N	N	C	C	C
Marker101657	80	C	N	N	N	N	C	C	C	C	C	C	C	N	C	N	C	C	C	C	C	C	C	C	C	C	C	C	N	T	N	C	N	Y	C	N	N	T	C	C
Marker101657	144	A	N	N	N	N	G	G	A	G	A	A	G	N	N	N	G	G	G	G	G	R	G	G	G	G	A	G	N	G	N	G	N	R	A	N	N	G	A	A
Marker101666	84	N	R	G	N	A	G	A	R	A	N	G	G	N	A	G	R	R	N	N	G	N	A	N	R	G	N	A	N	N	R	N	A	R	A	N	N	N	N	G
Marker101666	153	N	R	A	N	G	A	G	R	G	N	A	A	N	G	A	R	R	N	N	A	N	G	N	R	A	N	G	N	N	R	N	G	R	G	N	N	N	N	A
Marker101668	114	C	Y	Y	Y	T	C	N	N	T	N	N	C	T	C	T	T	C	T	N	C	C	C	C	C	C	N	N	C	N	N	C	Y	C	C	N	N	C	N	N
Marker101668	176	T	Y	Y	Y	C	T	N	N	C	N	N	T	C	T	C	C	T	C	N	T	T	T	T	T	T	N	N	T	N	N	T	Y	T	T	N	N	T	N	N
Marker101680	12	S	G	G	G	G	C	N	G	N	C	G	G	G	G	G	N	G	G	G	S	S	G	C	G	G	G	G	G	G	G	G	G	S	G	N	G	S	G	S
Marker101680	90	S	C	C	C	C	G	N	C	N	G	C	C	C	C	C	N	C	C	C	S	S	C	G	C	C	C	C	C	C	C	C	C	S	C	C	C	S	C	S
Marker101680	138	Y	Y	C	Y	T	T	N	C	N	T	Y	T	Y	T	T	N	T	C	Y	Y	T	T	T	T	T	Y	Y	Y	Y	Y	C	T	Y	Y	T	T	Y	C	Y
Marker101683	5	N	T	N	N	T	N	T	T	C	C	T	N	Y	T	N	C	N	T	T	N	N	T	T	C	C	C	T	T	N	T	Y	N	T	N	Y	C	N	N	N
Marker101683	128	N	T	N	N	C	N	C	C	C	C	T	N	Y	C	N	C	N	C	T	N	N	Y	C	C	C	C	C	C	N	C	C	N	C	N	Y	C	N	N	N
Marker101683	131	N	A	N	N	A	N	G	G	A	A	A	N	A	G	N	A	N	A	A	N	N	A	A	A	A	A	R	R	N	G	A	N	A	N	A	A	N	N	N
Marker101683	193	N	T	N	N	T	N	T	T	T	T	T	N	T	T	N	T	N	T	T	N	N	W	A	T	T	T	T	T	N	T	T	N	T	N	T	T	N	N	N
Marker101683	216	N	G	N	N	G	N	G	G	G	G	G	N	G	G	N	G	N	G	G	N	N	G	G	G	G	G	K	G	N	G	K	N	G	N	G	G	N	N	N
Marker101684	14	Y	C	C	C	C	C	C	C	C	N	C	C	N	N	C	N	C	Y	C	C	C	C	C	N	C	C	C	C	C	C	C	Y	C	C	Y	Y	C	Y	C
Marker101684	17	T	C	T	C	T	C	T	Y	T	N	T	T	N	N	T	N	Y	Y	T	T	T	Y	T	N	T	Y	Y	T	Y	Y	T	T	Y	Y	T	Y	T	Y	Y
Marker101684	163	Y	T	C	Y	C	T	C	T	C	N	C	C	N	N	C	N	Y	Y	C	C	C	Y	C	N	C	Y	Y	C	Y	Y	C	C	Y	Y	C	Y	Y	Y	Y
Marker101684	183	T	G	T	K	T	T	T	K	T	N	T	T	N	N	T	N	T	K	T	T	T	T	T	N	T	T	T	T	K	K	T	T	T	K	T	T	T	T	K
Marker101688	112	C	C	N	N	N	N	C	N	C	T	N	N	N	N	N	N	C	N	N	N	N	C	C	N	C	C	C	C	C	C	C	C	Y	C	C	N	N	N	N
Marker101688	174	A	A	N	N	N	N	A	N	A	G	N	N	N	N	N	N	A	N	N	N	N	A	A	N	A	A	A	A	A	A	A	A	A	R	G	N	N	N	N
Marker101688	198	C	C	N	N	N	N	C	N	C	T	N	N	N	N	N	N	C	N	N	N	N	C	C	N	C	C	C	C	C	C	C	C	Y	Y	T	N	N	N	N
Marker101691	28	N	A	A	A	A	A	N	A	A	N	A	A	N	N	N	A	N	A	A	N	A	A	A	N	A	W	A	T	N	A	W	A	N	N	A	N	N	N	N
Marker101699	33	C	T	N	N	C	T	C	N	C	C	C	N	C	C	C	C	C	C	Y	N	N	N	C	C	Y	T	N	N	T	C	Y	Y	Y	C	T	C	C	N	C
Marker101699	137	G	G	N	N	G	G	G	N	G	G	G	N	R	R	G	G	G	G	G	N	N	N	G	G	G	G	G	N	G	G	R	G	G	G	G	G	G	N	G
Marker101699	195	R	G	N	N	G	G	G	N	G	G	G	N	G	G	R	G	G	G	R	N	N	N	G	G	G	G	N	N	G	G	G	G	G	R	G	R	R	N	G
Marker101703	79	N	A	T	W	A	A	A	A	A	N	A	A	N	A	A	A	A	A	N	A	N	A	T	A	A	A	A	W	N	A	A	N	W	A	A	A	N	N	N
Marker101703	150	N	G	G	K	G	G	K	G	G	N	G	G	N	G	G	G	G	T	N	G	N	G	G	G	G	G	G	G	N	G	G	N	G	G	G	G	N	G	N
Marker101708	27	A	G	N	N	N	G	N	G	G	N	G	N	G	N	N	N	G	N	N	N	G	G	N	G	G	N	N	G	N	N	G	G	N	N	N	N	G	G	N
Marker101708	33	G	A	N	N	N	A	N	G	G	N	A	N	R	N	N	N	R	N	N	N	A	A	N	R	G	N	N	G	N	N	A	A	N	N	N	N	A	G	N
Marker101708	77	G	A	N	N	N	A	N	G	A	N	A	N	A	N	N	N	R	N	N	N	A	A	N	R	G	N	N	G	N	N	A	A	N	N	N	N	N	G	N
Marker101708	156	T	G	N	N	N	G	N	T	G	N	G	N	G	N	N	N	K	N	N	N	G	G	N	K	G	N	N	G	N	N	G	G	N	N	N	N	G	T	N
Marker101712	81	G	G	G	G	G	R	G	N	G	G	G	R	G	R	N	N	N	A	N	G	N	G	G	N	N	R	N	R	G	R	A	G	R	R	G	N	N	R	G
Marker101712	97	C	T	T	T	T	Y	Y	N	Y	T	T	Y	T	Y	N	N	N	T	N	C	N	T	Y	N	N	Y	N	T	T	Y	T	C	Y	Y	T	N	N	T	T
Marker101712	157	R	G	G	G	G	G	R	N	R	G	G	G	G	G	N	N	N	G	N	G	N	G	G	N	N	G	N	G	G	R	G	G	G	G	G	N	N	G	G
Marker101712	192	A	G	G	G	R	A	R	N	R	R	A	A	G	A	N	N	N	A	N	A	N	G	R	N	N	A	N	R	G	A	A	A	A	R	A	N	N	A	R
Marker101716	122	A	R	G	N	N	R	A	G	A	N	A	A	A	A	N	A	N	A	R	R	R	A	N	N	R	N	A	N	G	A	N	A	N	G	R	R	R	R	A
Marker101716	135	C	M	C	N	N	M	C	A	C	N	C	C	C	C	N	C	N	C	C	C	C	C	N	N	C	N	C	N	C	C	N	C	N	C	C	C	C	C	C
Marker101716	161	T	K	G	N	N	K	T	G	T	N	T	T	T	T	N	T	N	T	K	K	K	T	N	N	K	N	T	N	G	T	N	T	N	G	K	K	K	K	T
Marker101716	186	A	W	A	N	N	W	A	A	A	N	A	A	A	A	N	A	N	A	A	W	A	A	N	N	A	N	A	N	T	A	N	A	N	W	A	W	W	A	A
Marker101718	6	G	G	N	G	G	G	N	G	R	N	G	G	G	R	G	N	G	G	N	G	G	N	N	G	N	N	G	G	N	A	G	G	G	N	N	N	G	N	G
Marker101718	19	Y	C	N	C	T	T	N	Y	Y	N	Y	C	T	Y	C	N	T	Y	N	T	Y	N	N	T	N	N	T	C	N	C	T	T	C	N	N	N	T	N	T
Marker101718	48	Y	T	N	T	C	C	N	Y	Y	N	Y	T	T	C	T	N	Y	Y	N	Y	Y	N	N	Y	N	N	C	T	N	C	T	T	T	N	N	N	C	N	C
Marker101718	92	T	T	N	T	C	C	N	Y	C	N	Y	T	C	C	T	N	C	Y	N	C	Y	N	N	C	N	N	C	T	N	C	C	C	T	N	N	N	C	N	C
Marker101718	95	C	C	N	C	C	C	N	C	Y	N	C	C	T	C	C	N	Y	C	N	Y	C	N	N	Y	N	N	C	C	N	C	T	T	C	N	N	N	C	N	C
Marker101722	10	G	T	T	T	N	N	N	G	T	N	N	K	N	G	N	T	T	T	T	N	G	G	G	G	T	T	N	N	K	N	K	T	G	T	K	T	T	N	G
Marker101722	46	C	T	T	T	N	N	N	C	C	N	N	Y	N	C	N	Y	T	T	T	N	C	C	C	C	C	T	N	N	Y	N	C	C	C	T	Y	Y	T	N	C
Marker101732	144	N	N	N	R	A	R	A	A	A	A	N	A	A	A	G	N	A	A	A	G	A	A	N	A	N	A	A	G	N	N	N	A	G	A	A	A	A	A	N
Marker101732	164	N	N	N	S	C	C	S	C	N	C	N	C	C	S	C	N	C	C	C	C	C	S	N	S	N	C	C	C	N	N	N	C	C	C	C	C	C	S	N
Marker101738	22	G	N	G	G	G	N	G	N	G	N	R	N	G	G	A	A	N	N	R	G	G	N	G	N	N	G	G	G	G	G	N	N	N	G	R	N	N	N	G
Marker101738	115	A	N	A	A	A	N	A	N	A	N	R	N	A	A	A	A	N	N	A	A	A	N	A	N	N	A	A	A	A	A	N	N	N	R	R	N	N	N	A
Marker101738	128	G	N	A	G	G	N	G	N	G	N	G	N	G	G	G	G	N	N	G	G	G	N	G	N	N	G	R	G	G	G	N	N	N	G	R	N	N	N	G
Marker101738	188	T	N	T	T	T	N	T	N	T	N	T	N	T	W	T	T	N	N	T	A	T	N	T	N	N	T	T	T	T	T	N	N	N	T	T	N	N	N	T
Marker101747	56	N	T	T	N	N	A	T	T	T	N	N	N	N	N	T	N	N	N	W	N	T	T	T	N	T	T	T	N	T	N	N	T	T	N	W	T	T	N	T
Marker101747	152	N	C	C	N	N	C	T	C	T	N	N	N	N	N	C	N	N	N	C	N	C	C	C	N	C	C	C	N	C	N	N	Y	C	N	C	C	Y	N	C
Marker101747	203	N	Y	C	N	N	C	C	C	C	N	N	N	N	N	C	N	N	N	C	N	C	C	C	N	C	T	C	N	C	N	N	C	C	N	C	T	C	N	T
Marker101750	8	G	G	G	G	G	N	N	T	N	N	N	N	G	G	N	G	N	G	G	G	K	N	N	G	G	G	G	G	G	G	G	N	G	G	G	N	G	G	G
Marker101750	65	Y	C	C	N	C	N	N	T	N	N	N	N	C	C	N	C	N	C	C	C	Y	N	N	C	C	C	C	C	C	C	C	N	C	C	C	N	C	C	C
Marker101750	105	C	C	C	C	C	N	N	T	N	N	N	N	C	C	N	C	N	C	C	C	Y	N	N	C	C	C	C	C	C	C	C	N	C	C	C	N	C	C	N
Marker101750	126	A	W	A	N	A	N	N	A	N	N	N	N	T	W	N	T	N	A	A	W	A	N	N	A	A	W	W	W	A	W	T	N	A	W	A	N	A	A	A
Marker101758	62	C	C	T	C	N	C	C	Y	N	Y	C	N	N	C	C	N	N	C	T	T	N	Y	C	N	C	C	C	N	C	N	C	Y	C	C	N	C	T	C	Y
Marker101764	27	A	A	N	N	N	A	N	A	N	N	T	N	W	A	A	A	A	N	W	A	N	N	A	N	A	N	A	A	T	A	A	W	A	A	A	A	A	W	A
Marker101764	76	A	G	N	N	N	G	N	A	N	N	A	N	R	R	R	A	A	N	R	G	N	N	A	N	A	N	G	G	A	G	R	R	A	R	R	R	A	R	A
Marker101764	122	A	A	N	N	N	A	N	A	N	N	A	N	W	W	W	T	T	N	W	A	N	N	W	N	A	N	A	A	A	A	W	A	W	W	W	W	T	A	T
Marker101764	169	C	C	N	N	N	C	N	C	N	N	C	N	M	M	M	A	A	N	M	C	N	N	M	N	C	N	C	C	C	C	M	C	C	M	M	M	A	C	A
Marker101770	9	G	N	N	N	C	C	C	C	C	N	S	C	C	S	S	N	S	C	N	S	N	C	G	C	C	G	C	S	G	N	C	G	G	G	C	N	C	G	G
Marker101770	49	C	N	N	N	T	T	Y	T	Y	N	Y	T	T	Y	C	N	Y	T	N	Y	C	T	C	T	T	C	T	Y	C	N	C	C	C	C	T	N	T	C	C
Marker101770	122	G	N	N	N	A	A	A	A	A	N	R	A	A	R	R	N	R	A	N	R	N	A	G	A	A	G	A	R	G	N	A	G	G	G	A	N	A	G	G
Marker101770	142	G	N	N	N	G	G	R	G	R	N	G	G	G	G	G	N	G	G	N	G	N	G	G	G	G	G	G	G	G	N	A	G	G	G	G	N	G	G	G
Marker101770	179	T	N	N	N	C	C	C	C	C	N	C	C	C	C	C	N	C	C	N	Y	N	C	Y	C	C	T	C	C	T	N	C	T	C	Y	C	N	C	T	C
Marker101773	35	N	N	C	N	N	N	C	C	N	N	M	N	C	N	C	C	A	N	C	M	C	C	C	M	C	C	C	N	C	C	N	A	C	C	C	C	N	N	C
Marker101773	59	N	N	G	N	N	N	R	R	N	N	G	N	G	N	G	G	G	N	A	G	G	R	R	G	A	G	G	N	A	R	N	G	G	G	A	G	N	N	R
Marker101773	76	N	N	G	N	N	N	R	G	N	N	G	N	G	N	G	G	G	N	A	G	G	A	R	G	R	G	G	N	A	R	N	G	G	G	A	G	N	N	R
Marker101773	125	N	N	G	N	N	N	G	G	N	N	G	N	G	N	G	G	G	N	G	K	G	G	G	G	G	T	K	N	G	K	N	G	T	K	G	G	N	N	G
Marker101773	144	N	N	C	N	N	N	S	S	N	N	C	N	C	N	C	C	C	N	G	C	C	G	S	C	G	C	S	N	G	S	N	C	C	C	G	C	N	N	G
Marker101773	199	N	N	C	N	N	N	Y	Y	N	N	C	N	C	N	C	C	C	N	T	C	C	Y	Y	C	Y	C	C	N	T	Y	N	C	C	C	T	C	N	N	Y
Marker101774	177	C	C	C	Y	C	C	N	N	N	Y	N	N	N	C	N	N	N	N	C	N	N	N	C	C	N	N	Y	N	C	C	N	C	C	N	C	T	C	N	N
Marker101776	102	N	N	A	N	G	G	R	G	A	N	N	N	A	G	A	N	A	R	G	G	G	G	G	G	N	N	G	G	G	N	G	A	N	G	N	N	R	G	G
Marker101776	105	N	N	T	N	C	C	C	C	C	N	N	N	C	C	T	N	T	Y	C	C	C	C	C	C	N	N	N	C	C	N	C	C	N	C	N	N	Y	C	C
Marker101776	112	N	N	G	N	A	A	R	A	G	N	N	N	G	A	G	N	G	R	A	A	A	A	A	A	N	N	A	A	A	N	A	G	N	A	N	N	R	A	A
Marker101776	139	N	N	C	N	A	A	M	A	C	N	N	N	C	A	C	N	C	M	A	A	A	A	A	A	N	N	A	A	A	N	A	C	N	A	N	N	M	A	A
Marker101776	145	N	N	C	N	A	A	C	A	C	N	N	N	C	A	C	N	N	M	A	A	A	A	A	A	N	N	A	A	A	N	A	C	N	A	N	N	M	A	A
Marker101776	152	N	N	C	N	C	C	Y	C	T	N	N	N	T	C	C	N	C	C	C	C	C	C	C	C	N	N	C	C	C	N	C	T	N	C	N	N	C	C	C
Marker101783	63	N	T	T	T	T	T	T	Y	N	N	Y	Y	T	T	C	Y	T	T	N	N	T	Y	Y	Y	T	T	T	T	N	Y	Y	Y	T	T	T	Y	T	N	T
Marker101783	132	N	G	G	G	G	G	G	R	N	N	R	R	G	G	G	R	G	G	N	N	G	R	R	R	G	G	G	G	N	R	R	R	G	G	G	R	G	N	G
Marker101783	142	N	Y	T	T	T	T	Y	T	N	N	T	T	C	T	C	T	C	T	N	N	Y	Y	Y	T	T	T	T	T	N	T	Y	Y	Y	Y	Y	T	Y	N	Y
Marker101783	152	N	W	A	A	A	A	W	A	N	N	A	A	T	A	A	A	T	A	N	N	W	W	W	A	A	A	A	A	N	A	W	W	W	W	W	A	W	N	W
Marker101783	157	N	A	A	A	A	A	A	R	N	N	R	R	A	A	A	R	A	A	N	N	A	R	R	R	A	A	A	A	N	R	R	R	A	A	A	R	A	N	A
Marker101783	163	N	R	A	A	A	A	R	R	N	N	R	R	G	A	N	R	G	A	N	N	R	G	G	R	A	A	A	A	N	R	R	G	R	R	R	R	R	N	R
Marker101783	197	N	R	G	G	G	G	R	G	N	N	G	G	A	G	A	G	A	G	N	N	R	R	R	G	G	G	G	G	N	G	R	R	R	R	R	G	R	N	R
Marker101792	151	N	C	N	N	N	T	N	T	T	T	N	T	T	T	C	N	T	C	T	T	T	T	N	N	N	N	T	N	C	N	N	T	N	N	T	T	Y	T	T
Marker101801	37	G	G	G	N	S	G	G	G	N	G	S	G	G	N	G	G	N	S	G	G	G	G	G	G	G	G	G	S	S	G	G	G	G	G	G	G	G	G	S
Marker101801	89	T	T	T	N	T	T	T	T	N	T	T	T	T	N	T	T	N	T	W	T	T	T	T	T	T	W	T	T	W	T	T	T	T	T	T	W	W	W	T
Marker101801	171	G	G	G	N	G	G	G	G	N	G	G	G	G	N	G	G	N	G	G	G	G	A	R	A	G	G	G	G	G	R	G	A	G	G	G	G	G	G	R
Marker101801	184	T	T	T	N	W	T	T	T	N	T	W	T	T	N	T	T	N	W	T	T	T	T	T	T	T	T	T	W	W	T	T	T	T	T	T	T	T	T	W
Marker101802	104	G	G	A	N	N	G	A	G	A	G	N	N	N	A	N	R	G	R	G	N	G	G	G	N	R	N	A	R	N	N	A	G	G	G	N	A	A	N	N
Marker101802	164	A	A	G	N	N	A	G	A	G	A	N	N	N	G	N	R	A	R	A	N	A	A	A	N	R	N	G	R	N	N	G	A	A	A	N	G	A	N	N
Marker101807	40	C	N	N	C	N	N	C	C	Y	C	C	N	N	C	C	T	C	C	N	N	N	N	C	C	C	N	Y	N	N	C	C	C	C	Y	Y	T	T	T	C
Marker101807	121	G	N	N	G	N	N	G	G	K	G	G	N	N	G	G	T	G	G	N	N	N	N	G	G	G	N	K	N	N	G	G	G	G	K	K	T	T	T	G
Marker101807	159	A	N	N	T	N	N	T	T	W	T	T	N	N	T	T	A	T	T	N	N	N	N	A	T	T	N	W	N	N	T	T	T	T	W	W	A	A	A	T
Marker101807	164	A	N	N	A	N	N	A	A	W	A	A	N	N	A	A	T	A	A	N	N	N	N	A	A	A	N	W	N	N	A	A	A	A	W	W	W	A	W	A
Marker101808	64	R	N	G	N	A	N	R	N	N	A	A	A	A	A	R	A	A	N	A	N	G	A	G	A	R	G	R	G	N	R	N	A	A	G	N	A	N	A	N
Marker101808	84	Y	N	T	N	C	N	Y	N	N	C	C	C	C	C	Y	C	C	N	N	N	T	C	T	C	Y	T	Y	T	N	Y	N	C	C	T	N	Y	N	C	N
Marker101808	89	G	N	G	N	A	N	R	N	N	A	A	A	G	A	R	A	A	N	A	N	G	A	G	A	R	G	R	G	N	R	N	A	G	G	N	R	N	A	N
Marker101809	68	A	A	N	W	A	A	A	A	N	A	A	A	A	N	A	N	A	A	A	A	A	A	A	W	N	N	N	A	A	N	A	N	N	W	A	A	A	T	N
Marker101809	200	R	G	N	R	A	G	G	G	N	R	A	A	R	N	A	N	G	N	G	G	R	A	A	R	N	N	N	G	A	N	A	N	N	A	G	R	G	G	N
Marker101809	212	R	A	N	G	G	G	A	R	N	R	G	N	G	N	G	N	G	A	R	A	G	G	G	G	N	N	N	A	G	N	G	N	N	G	A	G	G	G	N
Marker101810	19	N	A	N	A	A	N	A	N	A	N	A	A	A	N	A	A	A	A	A	A	A	A	A	A	R	A	A	A	N	N	N	A	N	R	N	A	A	N	A
Marker101810	98	N	A	N	G	R	N	A	N	A	G	A	A	A	N	A	G	A	A	A	A	A	A	A	A	A	A	A	R	N	N	N	G	N	A	N	G	A	N	A
Marker101810	181	N	G	N	G	G	N	G	N	R	G	G	A	G	N	G	G	G	A	R	G	G	R	R	R	R	G	R	G	N	N	N	G	N	R	N	G	A	N	A
Marker101810	208	N	A	N	A	A	N	A	N	M	A	A	C	A	N	A	A	A	C	M	A	A	M	A	M	M	A	M	A	N	N	N	A	N	M	N	A	C	N	C
Marker101832	146	G	R	A	N	G	R	N	G	G	G	A	G	N	N	G	G	G	N	N	G	N	G	G	G	N	R	A	G	G	G	N	G	G	G	R	G	R	R	G
Marker101832	164	T	W	T	N	T	T	N	T	T	T	T	T	N	N	W	T	T	N	N	T	N	T	T	T	N	T	T	A	T	T	N	T	T	N	T	T	T	T	W
Marker101832	192	T	Y	C	N	T	Y	N	T	T	T	C	T	N	N	Y	N	T	N	N	T	N	T	T	T	N	Y	C	C	T	T	N	T	T	N	Y	T	Y	Y	Y
Marker101846	102	W	W	T	A	A	N	W	A	A	A	A	A	A	A	W	A	A	A	T	A	N	A	N	A	A	A	A	N	T	N	N	A	W	A	W	N	A	W	W
Marker101849	12	Y	T	T	T	T	T	Y	T	T	T	N	N	T	N	C	T	Y	T	C	N	N	T	N	Y	N	T	N	N	N	T	N	N	T	T	C	N	N	T	N
Marker101856	128	A	A	N	A	A	W	A	A	N	N	N	A	N	A	A	A	A	A	A	A	N	W	W	A	N	N	A	A	A	N	A	N	N	A	A	A	A	W	A
Marker101857	58	T	N	Y	N	C	T	Y	T	T	N	N	Y	N	T	N	T	T	T	Y	T	N	T	T	T	Y	T	T	T	C	T	T	T	T	T	T	T	T	T	T
Marker101859	10	T	G	G	K	N	G	G	N	G	T	K	G	G	G	N	K	N	G	K	G	T	N	N	G	G	N	T	T	T	K	G	N	K	T	T	N	G	G	T
Marker101859	31	T	A	A	T	N	T	A	N	W	T	T	T	T	T	N	T	N	T	T	A	T	N	N	A	T	N	T	T	T	T	T	N	W	T	T	N	T	T	T
Marker101859	42	A	A	A	R	N	A	A	N	R	A	A	A	A	G	N	R	N	G	A	A	A	N	N	A	G	N	A	A	A	A	A	N	A	A	A	N	G	G	A
Marker101859	118	A	A	A	W	N	A	A	N	W	A	A	A	A	T	N	W	N	T	W	A	A	N	N	A	T	N	A	A	A	A	A	N	A	A	A	N	T	T	A
Marker101859	124	T	T	T	W	N	T	T	N	W	T	T	T	T	A	N	W	N	A	W	T	T	N	N	T	A	N	T	T	T	T	T	N	T	N	T	N	A	A	T
Marker101859	205	T	T	T	Y	N	T	T	N	Y	T	T	T	T	C	N	Y	N	C	Y	T	T	N	N	T	C	N	T	T	T	T	T	N	T	T	T	N	C	C	T
Marker101878	54	C	M	C	N	M	M	C	C	C	C	N	C	M	C	N	C	C	M	C	C	N	C	N	A	C	C	C	N	C	C	N	N	A	C	M	C	C	C	C
Marker101878	83	C	S	C	N	S	S	C	C	C	C	N	C	S	C	N	C	C	S	C	C	C	C	N	G	C	C	C	N	C	C	N	N	G	C	S	C	C	C	C
Marker101878	161	T	K	T	N	K	K	T	T	T	T	N	T	K	T	N	T	T	K	T	T	T	T	N	G	T	T	T	N	T	T	T	N	G	T	K	T	T	T	T
Marker101878	186	T	K	T	N	K	K	T	T	T	T	N	T	K	T	N	T	T	K	T	T	T	T	N	N	T	T	T	N	T	T	T	N	G	T	K	T	T	T	T
Marker101879	68	T	Y	N	N	N	T	N	Y	N	N	Y	N	N	T	C	N	C	T	T	N	N	Y	Y	T	Y	T	T	T	T	T	T	Y	N	T	T	N	N	N	C
Marker101879	75	T	K	N	N	N	T	N	K	N	N	K	N	N	T	G	N	G	T	T	N	N	K	K	T	K	T	T	T	T	T	T	K	N	T	T	N	N	N	G
Marker101879	109	G	R	N	N	N	G	N	R	N	N	R	N	N	G	A	N	A	G	G	N	N	R	R	G	R	G	G	G	G	G	G	R	N	G	G	N	N	N	A
Marker101879	117	T	Y	N	N	N	T	N	Y	N	N	Y	N	N	T	C	N	C	T	T	N	N	Y	Y	T	Y	T	T	T	T	T	T	Y	N	T	T	N	N	N	C
Marker101879	135	G	R	N	N	N	G	N	R	N	N	R	N	N	G	A	N	A	G	G	N	N	R	R	G	G	G	G	G	G	G	G	R	N	G	G	N	N	N	A
Marker101879	152	G	R	N	N	N	G	N	R	N	N	R	N	N	G	A	N	A	G	G	N	N	R	R	G	R	G	G	G	G	G	G	R	N	G	G	N	N	N	A
Marker101879	158	T	C	N	N	N	T	N	Y	N	N	Y	N	N	T	C	N	C	T	T	N	N	Y	Y	T	Y	T	T	T	T	T	T	Y	N	T	T	N	N	N	C
Marker101879	166	A	R	N	N	N	A	N	R	N	N	R	N	N	A	G	N	G	A	A	N	N	R	R	A	R	A	A	A	A	A	A	R	N	A	A	N	N	N	G
Marker101884	23	N	T	T	A	T	W	T	T	T	T	T	W	T	T	W	T	T	T	T	T	T	T	W	T	T	W	T	T	T	T	T	T	W	N	T	T	T	T	T
Marker101884	152	N	G	G	G	G	G	G	G	G	G	G	G	G	A	G	G	G	G	A	G	G	G	G	G	G	R	R	G	G	G	G	R	G	N	G	G	G	G	R
Marker101884	181	N	C	M	C	A	C	M	C	M	C	M	C	C	C	C	M	C	M	C	C	C	A	C	C	C	C	M	C	C	C	C	C	C	N	M	C	C	M	M
Marker101892	15	A	A	N	G	R	A	R	A	A	N	R	A	A	N	R	R	G	A	A	N	G	G	A	R	G	R	A	N	R	A	N	N	G	N	R	N	A	N	R
Marker101892	97	A	A	N	A	A	A	A	R	A	N	A	A	A	N	A	A	A	A	A	N	A	A	A	R	A	A	A	N	A	A	N	N	A	N	A	N	R	N	R
Marker101892	100	C	C	N	C	Y	C	Y	C	C	N	C	C	C	N	C	C	C	T	C	N	C	C	C	C	C	C	C	N	C	C	N	N	C	N	C	N	C	N	C
Marker101892	117	A	A	N	A	A	A	R	A	A	N	R	G	A	N	R	A	A	A	A	N	A	A	A	A	A	R	A	N	R	A	N	N	A	N	R	N	A	N	A
Marker101892	150	A	A	N	A	A	A	A	A	A	N	A	G	A	N	R	A	A	A	A	N	A	A	A	A	A	R	A	N	R	A	N	N	A	N	R	N	A	N	A
Marker101892	166	G	G	N	G	G	G	R	G	G	N	R	G	G	N	G	G	G	G	G	N	N	G	G	G	G	G	G	N	G	G	N	N	G	N	G	N	G	N	G
Marker101894	98	A	G	G	A	N	R	N	A	N	R	R	R	A	A	G	G	A	N	N	A	N	R	A	A	N	A	R	N	G	N	G	A	N	N	N	N	N	G	N
Marker101909	11	G	N	N	N	C	C	S	N	S	S	C	C	N	N	C	S	G	C	C	C	C	C	C	N	N	C	C	C	C	N	N	N	N	N	C	N	S	C	N
Marker101909	35	C	N	N	N	T	T	Y	N	Y	Y	T	T	N	N	T	Y	C	T	T	T	T	T	T	N	N	T	T	T	T	N	N	N	N	N	T	N	Y	T	N
Marker101909	63	A	N	N	N	G	G	R	N	G	G	G	G	N	N	G	G	G	G	G	G	G	G	G	N	N	G	G	N	G	N	N	N	N	N	G	N	R	G	N
Marker101909	70	T	N	N	N	C	C	Y	N	Y	Y	C	C	N	N	C	Y	T	C	C	C	C	C	C	N	N	C	C	N	C	N	N	N	N	N	C	N	Y	C	N
Marker101909	161	T	N	N	N	A	T	W	N	W	W	A	A	N	N	A	W	T	A	A	A	T	A	T	N	N	A	A	A	A	N	N	N	N	N	A	N	W	A	N
Marker101909	191	T	N	N	N	C	C	Y	N	Y	Y	C	C	N	N	C	Y	T	C	C	C	C	C	C	N	N	C	C	C	C	N	N	N	N	N	C	N	Y	C	N
Marker101909	198	G	N	N	N	A	G	R	N	R	G	G	A	N	N	G	G	G	G	G	G	G	G	G	N	N	G	R	A	G	N	N	N	N	N	G	N	G	G	N
Marker101928	178	G	N	N	G	G	G	G	G	N	N	N	G	G	G	N	G	G	G	G	G	S	S	N	G	G	G	N	G	N	N	G	G	G	G	N	G	G	G	N
Marker101928	184	G	N	N	G	G	G	R	R	N	N	N	G	G	G	N	G	G	R	G	R	G	G	N	G	R	A	N	G	G	N	G	G	G	G	N	G	G	G	N
Marker101938	172	A	N	A	N	N	A	M	A	A	N	A	A	A	C	C	A	A	A	A	A	C	A	A	A	A	A	A	M	M	M	A	A	A	A	M	M	N	N	N
Marker101943	69	T	T	N	T	T	Y	T	T	Y	N	T	T	T	T	T	C	N	T	T	T	N	T	T	T	T	N	T	N	N	N	T	T	T	N	T	N	T	N	N
Marker101943	172	C	C	N	C	T	Y	T	Y	C	N	C	C	T	Y	C	C	C	Y	C	C	N	C	C	N	C	N	Y	N	N	N	N	N	Y	N	C	N	C	N	N
Marker101943	191	A	A	N	A	A	M	A	A	A	N	A	A	A	A	A	C	A	A	A	A	N	A	A	A	A	N	A	A	A	N	A	A	A	N	A	N	A	N	N
Marker101944	10	N	A	A	N	N	A	A	A	A	A	A	A	A	A	A	N	N	A	N	A	N	A	A	A	N	A	A	N	N	A	N	G	R	G	N	G	G	N	G
Marker101944	14	N	C	A	N	N	C	C	C	C	C	C	A	C	C	A	N	N	C	N	M	N	C	C	C	N	C	C	N	N	A	N	A	A	A	N	A	A	N	A
Marker101944	103	N	C	T	N	N	C	C	C	T	C	C	T	C	C	T	N	T	C	N	Y	N	C	C	C	N	C	C	N	N	T	N	T	T	T	N	N	T	N	T
Marker101944	119	N	C	C	N	N	C	C	C	C	C	C	C	C	C	C	N	C	C	N	Y	N	C	C	C	N	C	C	N	N	C	N	C	C	C	N	C	C	N	C
Marker101944	171	N	G	G	N	N	G	G	G	G	G	G	G	G	G	G	N	A	G	N	G	N	G	G	G	N	G	G	N	N	G	N	G	R	G	N	G	G	N	G
Marker101958	70	A	A	A	A	N	G	N	A	N	N	N	N	R	A	G	R	A	R	A	A	A	A	A	A	N	A	N	A	A	A	G	N	N	N	A	R	G	A	G
Marker101958	139	C	C	C	C	N	C	N	A	N	N	N	N	C	C	C	M	C	M	C	C	C	C	C	A	N	C	N	C	C	A	C	N	N	N	C	M	C	C	C
Marker101962	44	T	T	N	T	Y	Y	N	T	T	C	Y	C	N	N	N	N	Y	T	C	C	N	Y	T	C	T	N	N	T	T	Y	C	C	N	Y	Y	N	N	Y	N
Marker101962	77	A	A	N	A	C	C	N	C	C	C	C	C	N	N	N	N	C	C	C	C	N	C	C	C	C	N	N	C	A	C	C	C	N	M	C	N	N	M	N
Marker101962	159	C	C	N	C	M	M	N	A	A	C	M	C	N	N	N	N	M	A	C	C	N	M	A	C	A	N	N	A	C	M	C	C	N	C	M	N	N	M	N
Marker101964	15	A	M	C	N	C	C	M	C	A	A	N	C	N	M	M	M	M	N	C	A	C	C	N	A	A	M	M	C	M	A	A	A	M	M	C	M	M	C	C
Marker101964	74	G	R	A	N	A	G	R	A	G	G	N	N	N	R	R	R	R	N	A	G	G	R	N	G	G	R	G	G	R	G	G	G	G	R	A	G	G	G	G
Marker101964	143	C	Y	T	N	T	C	Y	T	C	C	N	T	N	Y	Y	Y	Y	N	T	C	C	Y	N	C	C	Y	C	C	Y	C	C	C	C	Y	T	C	C	C	C
Marker101968	64	T	C	C	C	Y	Y	Y	N	C	T	T	T	Y	T	Y	N	T	Y	C	T	T	T	T	Y	T	N	T	Y	T	N	Y	T	T	N	N	C	T	T	T
Marker101968	98	C	A	A	A	M	M	M	N	A	C	C	C	M	C	M	N	C	M	A	C	M	C	C	M	C	N	C	M	C	N	M	C	C	N	N	A	A	C	A
Marker101968	129	A	G	G	G	R	R	A	N	G	A	A	A	R	A	R	N	A	R	G	A	R	A	A	R	A	A	A	R	A	N	R	A	A	N	N	G	G	A	G
Marker101974	7	A	W	A	A	A	W	A	W	A	A	W	W	A	A	A	W	W	A	A	A	A	W	W	W	T	A	W	A	W	W	W	W	A	A	A	N	N	A	A
Marker101974	118	T	K	K	T	K	K	K	K	T	G	K	K	G	K	K	T	K	T	T	G	K	K	K	K	T	G	T	T	T	T	K	K	K	T	K	N	N	K	K
Marker101974	128	T	Y	Y	T	Y	Y	Y	Y	T	C	Y	Y	C	Y	Y	T	Y	T	T	C	Y	Y	Y	Y	T	C	T	T	T	T	Y	Y	Y	T	Y	N	N	Y	Y
Marker101974	147	C	C	C	C	C	M	C	M	C	M	C	C	A	M	M	C	M	C	C	A	C	M	M	C	C	M	C	C	C	C	C	C	C	C	M	N	N	M	M
Marker101974	160	T	W	W	W	T	W	T	W	W	T	W	W	T	W	W	W	W	T	A	T	W	W	W	W	A	T	W	A	W	A	W	W	T	A	W	N	N	W	W
Marker101974	187	G	K	K	K	G	K	G	K	K	G	K	K	N	K	K	K	K	G	T	G	K	K	K	K	T	G	K	T	K	T	K	K	G	T	K	N	N	K	K
Marker101988	56	C	N	N	C	Y	N	Y	N	N	N	Y	N	T	Y	C	N	N	Y	Y	C	C	N	N	N	T	T	C	C	C	Y	T	T	T	T	Y	C	C	N	N
Marker101988	147	T	N	N	T	Y	N	C	N	N	N	Y	N	C	C	C	N	N	C	C	T	T	N	N	N	C	C	T	Y	C	Y	C	C	C	C	C	C	T	N	N
Marker101988	175	A	N	N	A	R	N	G	N	N	N	R	N	G	G	G	N	N	G	G	A	A	N	N	N	G	G	A	R	G	R	G	G	G	G	G	G	A	N	N
Marker101988	186	T	N	N	T	Y	N	C	N	N	N	Y	N	C	C	C	N	N	C	C	T	T	N	N	N	C	C	T	Y	C	Y	C	C	C	C	C	C	T	N	N
Marker101988	193	T	N	N	T	Y	N	C	N	N	N	Y	N	C	C	C	N	N	C	C	T	T	N	N	N	C	C	T	Y	C	Y	C	C	C	C	C	C	T	N	N
Marker101996	17	N	C	N	N	A	M	N	N	A	C	N	A	M	C	N	M	A	M	C	C	A	N	A	C	N	C	N	N	N	C	C	A	C	A	C	N	A	M	A
Marker101996	75	N	C	N	N	T	Y	N	N	T	C	N	T	Y	C	N	Y	T	Y	C	C	T	N	T	C	N	C	N	N	N	C	C	T	C	T	C	N	T	Y	T
Marker101996	93	N	T	N	N	A	W	N	N	A	T	N	A	W	T	N	W	A	W	T	T	A	N	A	T	N	T	N	N	N	T	T	A	T	A	T	N	A	W	A
Marker101996	100	N	T	N	N	G	K	N	N	G	T	N	G	K	T	N	K	G	K	T	T	G	N	G	T	N	T	N	N	N	T	T	G	T	G	T	N	G	K	G
Marker101996	129	N	C	N	N	T	Y	N	N	T	C	N	C	Y	C	N	Y	C	Y	C	C	T	N	C	C	N	Y	N	N	N	C	C	C	C	C	C	N	Y	C	T
Marker101997	131	C	C	C	N	N	C	T	C	N	Y	C	C	C	T	C	C	C	C	C	C	N	C	C	C	N	T	C	C	C	N	N	Y	T	C	C	N	N	Y	N
Marker101997	148	R	R	R	N	N	G	G	G	N	G	G	G	R	G	G	G	G	G	G	G	N	G	R	R	N	G	G	G	G	N	N	G	G	G	R	N	N	R	N
Marker102000	32	N	G	A	N	N	N	A	G	A	N	A	A	N	N	N	N	G	N	N	R	N	G	G	R	A	N	G	G	N	N	N	R	R	N	N	G	A	A	A
Marker102000	36	N	C	T	N	C	N	T	C	T	N	T	T	N	N	N	N	C	N	N	Y	N	C	C	Y	T	N	C	C	N	N	N	Y	Y	N	N	C	T	T	T
Marker102000	68	N	A	A	N	G	N	A	R	A	N	A	A	N	N	N	N	A	N	N	A	N	A	R	A	A	N	A	G	N	N	N	A	R	N	N	A	A	A	A
Marker102000	106	N	C	T	N	C	N	T	C	T	N	T	T	N	N	N	N	C	N	N	Y	N	C	C	Y	T	N	C	C	N	N	N	Y	Y	N	N	C	T	T	T
Marker102000	163	N	T	G	N	G	N	G	K	G	N	G	G	N	N	N	N	N	N	N	K	N	T	K	K	G	N	T	G	N	N	N	K	G	N	N	G	G	G	G
Marker102003	87	N	A	R	A	G	A	R	G	R	R	A	R	R	N	G	N	R	R	G	R	R	R	G	N	N	R	G	G	A	N	G	R	R	R	G	G	G	G	G
Marker102003	128	N	A	R	A	G	A	R	G	R	R	A	R	R	G	G	N	R	R	G	R	R	R	G	N	N	R	G	G	A	N	G	R	R	R	G	G	G	G	G
Marker102008	66	T	C	N	Y	N	N	Y	Y	C	N	Y	T	N	C	N	Y	Y	C	N	T	C	Y	N	T	N	C	N	Y	Y	N	Y	N	N	N	N	Y	N	Y	N
Marker102008	69	G	G	N	G	N	N	S	G	G	N	G	G	N	G	N	G	S	G	N	G	G	G	N	G	N	G	N	G	G	N	G	N	N	N	N	G	N	G	N
Marker102008	135	G	T	N	K	N	N	K	K	T	N	K	G	N	T	N	K	K	T	N	G	T	K	N	G	N	T	N	K	K	N	K	N	N	N	N	K	N	K	N
Marker102008	153	A	A	N	A	N	N	A	R	A	N	A	G	N	A	N	A	R	A	N	G	A	R	N	A	N	A	N	A	A	N	A	N	N	N	N	A	N	A	N
Marker102008	160	C	T	N	C	N	N	C	C	C	N	Y	C	N	T	N	Y	C	C	N	C	C	C	N	C	N	C	N	C	Y	N	C	N	N	N	N	Y	N	C	N
Marker102008	169	T	C	N	C	N	N	Y	C	C	N	C	C	N	C	N	C	C	C	N	C	C	C	N	T	N	C	N	Y	Y	N	Y	N	N	N	N	Y	N	C	N
Marker102020	58	N	A	A	A	G	N	G	N	N	A	G	R	R	N	N	G	N	A	R	A	N	A	N	G	G	R	A	A	R	A	N	R	G	A	A	G	R	N	A
Marker102020	125	N	T	T	T	T	N	T	N	N	T	T	Y	T	N	N	T	N	T	Y	C	N	T	N	T	Y	T	T	T	T	T	N	Y	Y	T	T	T	Y	N	T
Marker102020	151	N	G	G	G	N	N	C	N	N	G	S	C	S	N	N	C	N	G	S	C	N	G	N	C	C	S	G	G	S	G	N	C	C	G	G	C	S	N	G
Marker102020	163	N	A	A	A	A	N	N	N	N	A	A	A	A	N	N	A	N	A	A	A	N	A	N	G	R	A	A	A	R	A	N	A	A	A	A	A	A	N	A
Marker102031	45	T	T	N	C	T	N	N	C	T	C	C	C	N	N	N	Y	C	Y	T	N	Y	C	Y	C	Y	N	N	T	C	N	Y	Y	C	T	C	T	C	C	N
Marker102031	132	A	N	N	T	A	N	N	T	A	T	T	T	N	N	N	W	T	A	A	N	W	T	W	T	W	N	N	A	T	N	W	W	T	A	T	A	T	T	N
Marker102031	177	T	T	N	A	T	N	N	A	T	A	A	A	N	N	N	W	A	W	T	N	W	A	W	A	W	N	N	T	A	N	W	W	A	T	A	T	N	A	N
Marker102042	33	N	N	C	M	N	C	C	C	C	N	C	C	M	C	N	C	C	N	A	C	N	M	C	N	C	N	C	N	C	C	N	C	C	C	C	C	C	N	A
Marker102042	53	N	N	G	R	A	G	G	G	G	N	R	G	R	A	N	G	G	N	A	R	N	R	G	N	G	N	G	N	G	G	N	G	G	G	G	G	G	N	A
Marker102042	56	N	N	N	T	T	T	T	T	A	N	T	T	T	T	N	T	T	N	T	W	N	T	T	N	T	N	T	N	T	W	N	T	T	T	W	T	T	N	T
Marker102042	94	N	N	C	G	G	G	G	G	C	N	G	G	G	G	N	G	G	N	G	S	N	G	G	N	G	N	G	N	G	S	N	G	G	G	S	G	G	N	G
Marker102046	136	N	C	N	C	N	N	N	C	C	N	C	N	N	C	N	C	C	N	N	C	N	C	C	C	N	A	C	N	C	C	N	N	C	N	C	C	C	C	C
Marker102046	162	N	T	N	T	N	N	N	T	T	N	T	N	N	T	N	T	T	N	N	T	N	T	T	T	N	C	T	N	T	T	N	N	T	N	T	T	T	T	T
Marker102048	23	A	N	R	R	A	N	N	A	A	A	A	G	A	A	A	N	A	N	A	A	A	A	A	A	A	A	A	A	A	R	A	A	A	N	N	A	N	A	N
Marker102048	54	G	N	R	R	R	N	N	A	G	A	R	G	G	R	A	N	G	N	A	A	A	R	A	R	A	R	A	A	R	R	G	R	A	N	N	A	N	A	N
Marker102048	63	T	N	T	T	T	N	N	T	T	T	T	T	T	T	T	N	T	N	T	T	T	T	K	T	T	T	T	T	T	T	T	T	T	N	N	G	N	T	N
Marker102048	108	A	N	M	M	A	N	N	A	A	A	A	C	A	A	A	N	A	N	A	A	A	A	A	A	A	A	A	M	A	M	A	A	A	N	N	A	N	A	N
Marker102048	154	T	N	Y	Y	T	N	N	T	T	T	T	C	T	T	T	N	T	N	T	T	T	T	T	T	T	T	T	Y	T	Y	T	T	T	N	N	T	N	T	N
Marker102048	194	G	N	R	R	G	N	N	G	G	G	G	A	G	G	G	N	G	N	G	G	G	G	G	G	G	G	G	R	G	R	G	G	G	N	N	G	N	G	N
Marker102049	26	N	N	N	C	T	Y	T	N	T	T	Y	T	N	T	Y	N	N	T	N	T	N	T	T	N	N	N	T	T	N	T	T	N	N	N	T	T	T	T	T
Marker102049	61	N	N	N	C	T	Y	C	N	C	Y	C	C	N	C	Y	N	N	C	N	C	N	Y	T	N	N	N	C	C	N	C	C	N	N	N	C	T	C	Y	T
Marker102049	71	N	N	N	A	C	M	C	N	C	M	M	C	N	C	M	N	N	C	N	C	N	C	C	N	N	N	C	C	N	C	C	N	N	N	C	C	C	C	C
Marker102050	88	Y	Y	N	N	C	Y	C	T	N	Y	T	Y	C	C	Y	N	Y	N	C	C	C	Y	T	Y	C	N	C	C	C	Y	T	T	N	C	C	T	C	Y	C
Marker102050	91	Y	Y	N	N	T	Y	T	C	N	Y	C	Y	T	T	Y	N	Y	N	T	T	T	Y	C	Y	T	N	T	T	T	Y	C	C	N	T	T	C	T	T	T
Marker102050	100	S	S	N	N	C	S	C	G	N	S	G	S	C	C	S	N	S	N	C	C	C	S	G	S	C	N	C	C	C	S	G	G	N	C	C	G	C	S	C
Marker102050	115	A	R	N	N	G	A	G	A	N	A	A	A	A	R	A	N	A	N	A	A	A	R	R	R	A	N	A	A	R	A	A	A	N	A	A	A	A	A	A
Marker102053	31	N	N	N	N	A	A	N	A	A	A	N	A	A	N	N	N	A	N	N	A	N	A	N	A	M	A	A	A	N	A	N	A	A	A	A	N	A	A	A
Marker102053	60	N	N	N	N	A	A	N	R	A	A	N	A	A	N	N	N	A	N	N	A	N	A	N	A	R	A	A	A	N	A	N	A	A	A	A	N	A	A	A
Marker102053	96	N	N	N	N	C	C	N	C	Y	C	N	Y	C	N	N	N	C	C	N	C	N	C	N	C	C	Y	C	C	N	C	N	Y	C	C	C	N	C	C	C
Marker102057	52	R	G	N	N	G	N	G	G	N	N	N	N	G	G	G	N	G	N	N	N	G	N	G	G	G	G	N	G	N	G	G	N	A	N	G	R	G	A	G
Marker102063	5	G	G	G	G	G	G	G	R	G	G	N	G	G	R	G	G	G	R	N	R	A	R	R	A	R	G	R	R	G	N	N	G	G	G	R	G	G	R	R
Marker102063	85	T	C	Y	T	T	T	T	T	T	T	N	N	T	T	T	T	T	T	N	T	T	T	T	T	T	Y	T	T	T	N	T	T	T	T	T	T	T	T	T
Marker102063	91	T	A	A	A	A	A	W	A	T	A	N	A	A	W	A	A	A	A	N	A	A	A	W	A	A	A	A	W	A	N	A	A	W	A	W	A	A	W	W
Marker102063	148	C	G	G	G	G	S	S	G	C	C	N	G	G	S	S	G	G	S	N	S	G	G	S	G	S	S	G	S	G	N	C	S	S	G	S	C	G	S	S
Marker102063	160	C	T	Y	T	Y	Y	Y	C	C	C	N	C	Y	C	C	T	C	C	N	C	C	C	C	C	Y	Y	C	C	Y	N	C	Y	Y	T	C	C	T	C	C
Marker102072	23	T	N	N	T	N	Y	N	N	N	N	T	Y	N	C	C	Y	T	N	T	C	N	T	T	C	T	Y	T	C	C	C	Y	C	T	C	N	Y	N	C	T
Marker102072	57	C	N	N	C	N	C	N	N	N	N	C	M	N	A	C	C	C	N	C	C	N	C	C	A	C	M	C	A	M	A	C	C	C	A	N	M	N	C	C
Marker102083	152	T	C	T	Y	N	C	T	T	T	T	Y	C	Y	C	N	C	C	T	Y	Y	N	N	T	Y	C	T	C	N	C	C	T	N	N	N	T	C	T	T	Y
Marker102083	174	C	T	C	Y	N	T	C	C	C	C	Y	Y	Y	T	N	T	T	C	C	C	N	N	C	Y	C	C	T	N	C	Y	C	N	N	N	C	C	C	C	Y
Marker102083	193	C	C	C	C	N	C	C	C	C	C	S	S	C	C	N	C	C	C	S	S	N	N	C	C	S	C	C	N	G	S	C	N	N	N	C	C	C	C	C
Marker102098	13	N	G	G	N	N	G	G	N	N	G	R	G	G	G	A	R	G	A	G	R	R	R	G	N	N	G	G	R	A	G	G	A	G	N	R	R	N	G	A
Marker102098	25	N	A	A	N	N	C	A	N	N	C	M	C	M	M	A	M	A	A	C	M	M	M	A	N	N	A	C	M	A	M	M	A	C	N	M	M	N	A	A
Marker102098	32	N	G	G	N	N	G	G	N	G	G	G	G	G	G	G	G	G	G	G	R	G	G	G	N	N	G	G	G	G	R	G	G	G	N	G	R	N	G	G
Marker102098	91	N	C	C	N	N	C	C	N	C	C	C	C	C	C	C	C	C	C	C	M	C	C	C	N	N	C	C	C	C	M	C	C	C	N	C	M	N	C	C
Marker102098	129	N	T	W	N	N	T	T	N	T	T	T	T	W	T	T	T	T	T	T	W	T	T	T	N	N	T	T	T	T	W	T	T	T	N	T	W	N	T	T
Marker102098	148	N	G	R	N	N	A	R	N	A	A	A	A	R	R	A	A	G	A	A	A	A	A	G	N	N	G	A	A	A	R	R	A	A	N	R	A	N	A	A
Marker102098	170	N	A	W	N	N	T	A	N	T	T	W	T	W	W	A	W	A	A	T	W	W	W	A	N	N	A	T	W	A	A	W	A	T	N	W	A	N	A	A
Marker102099	70	A	N	A	A	N	A	A	N	A	A	A	N	A	A	A	N	A	R	A	R	A	A	A	A	A	A	A	A	A	A	A	A	A	N	A	R	R	G	A
Marker102099	83	A	N	A	A	N	A	A	N	A	A	A	N	A	A	A	N	A	R	A	R	A	A	A	A	A	A	A	A	A	A	A	A	A	N	A	R	R	G	A
Marker102099	94	A	N	A	G	G	G	G	N	R	G	A	N	A	G	G	N	R	R	R	G	G	G	A	G	G	G	R	G	G	G	A	G	G	N	R	R	G	G	N
Marker102099	99	C	N	C	C	C	C	C	N	C	C	C	N	C	C	C	N	C	M	C	M	C	C	C	C	C	C	C	C	C	C	C	C	C	N	C	M	C	A	C
Marker102100	30	A	N	A	N	N	N	R	A	A	R	N	A	A	R	A	A	N	A	A	G	A	A	A	R	N	A	A	A	R	A	N	A	A	A	A	A	A	A	A
Marker102100	33	A	N	W	N	N	N	W	W	A	A	N	T	W	W	A	A	N	W	T	A	T	T	W	W	N	A	A	T	W	W	N	W	A	T	A	A	A	A	A
Marker102100	62	A	N	M	N	N	N	A	M	A	A	N	C	A	A	A	A	N	A	A	A	A	M	M	M	N	A	A	A	A	A	N	A	A	A	A	A	A	A	A
Marker102100	74	T	N	W	N	N	N	W	W	A	T	N	A	W	W	T	T	N	W	A	T	A	A	W	W	N	T	T	A	W	W	N	A	T	A	W	T	W	T	T
Marker102100	107	C	N	Y	N	N	N	C	Y	C	C	N	T	Y	Y	C	C	N	Y	T	C	T	T	Y	Y	N	C	C	T	Y	Y	N	Y	C	T	C	C	C	C	C
Marker102100	124	G	N	R	N	N	N	G	R	G	R	N	G	R	G	G	G	N	R	G	G	G	G	G	G	N	R	G	G	G	G	N	G	G	G	R	A	R	G	G
Marker102100	127	G	N	G	N	N	N	R	G	G	G	N	G	R	R	G	G	N	R	A	G	A	R	G	G	N	G	G	A	R	R	N	R	G	A	G	G	G	G	G
Marker102100	180	C	N	Y	N	N	N	Y	Y	C	C	N	T	Y	Y	C	C	N	Y	T	C	T	T	Y	Y	N	C	C	T	Y	Y	N	Y	C	T	C	C	C	C	C
Marker102109	153	T	T	T	W	A	N	W	N	N	W	N	T	T	T	T	A	T	W	N	N	T	T	T	T	T	T	T	T	T	T	T	N	T	N	T	T	N	T	A
Marker102134	17	N	C	Y	T	N	N	N	N	T	N	T	T	T	C	T	T	T	T	N	N	N	N	N	T	N	T	T	Y	N	C	T	N	N	T	T	T	N	T	T
Marker102158	5	G	A	R	R	A	G	A	G	G	A	G	G	R	G	A	A	R	G	G	N	A	A	N	A	N	A	N	G	N	N	G	N	G	A	A	N	G	N	G
Marker102170	175	N	N	A	M	N	C	C	N	A	N	A	N	M	N	A	A	M	M	N	N	N	A	M	C	N	N	C	N	C	C	N	N	C	C	C	N	C	M	A
Marker102176	43	T	C	N	N	C	N	C	N	Y	C	N	C	C	C	C	C	C	C	N	N	C	C	Y	C	N	C	C	C	T	N	Y	N	T	Y	C	C	C	C	N
Marker102176	58	A	A	N	N	A	N	A	N	A	A	N	W	A	A	A	A	A	A	N	N	A	A	A	W	N	T	A	A	A	N	A	N	A	A	A	A	A	A	N
Marker102176	90	C	C	N	N	C	N	M	N	C	C	C	C	C	C	C	C	C	C	N	N	C	C	C	C	N	C	A	C	C	N	C	N	C	M	C	C	A	C	N
Marker102176	142	A	G	N	N	G	N	G	N	R	G	G	G	G	G	G	G	G	G	N	N	G	G	R	G	N	G	G	G	A	N	R	N	A	R	G	G	G	G	N
Marker102176	147	G	G	N	N	G	N	G	N	G	G	G	R	G	G	G	G	G	G	N	N	G	G	G	R	N	A	G	G	G	N	G	N	G	G	G	G	G	G	N
Marker102176	189	C	T	N	N	T	N	T	N	C	T	C	Y	Y	Y	T	T	C	C	N	N	T	Y	Y	T	N	T	Y	C	C	N	Y	N	C	Y	T	C	C	T	N
Marker102176	196	G	A	N	N	A	N	A	N	G	A	G	A	R	R	A	A	G	G	N	N	A	R	R	A	N	A	R	G	G	N	R	N	G	R	A	G	G	A	N
Marker102199	19	N	G	N	G	G	G	G	G	S	C	C	N	G	G	N	G	S	N	N	N	N	S	G	C	N	N	N	G	N	G	G	G	G	G	G	N	N	G	N
Marker102199	29	N	A	N	A	A	A	A	A	R	G	G	N	A	A	N	A	R	N	N	N	N	R	A	G	N	N	N	A	N	A	A	A	A	A	A	N	N	A	N
Marker102199	82	N	A	N	A	A	A	A	A	M	C	C	N	A	A	N	A	M	N	N	N	N	M	A	C	N	N	N	A	N	A	A	A	A	A	A	N	N	A	N
Marker102199	111	N	C	N	C	S	S	N	S	C	C	C	N	C	C	N	G	C	N	N	N	N	S	S	C	N	N	N	C	N	S	C	C	C	C	C	N	N	C	N
Marker102199	118	N	G	N	G	G	G	G	G	R	A	A	N	R	G	N	G	R	N	N	N	N	R	G	A	N	N	N	G	N	G	G	G	G	G	G	N	N	G	N
Marker102199	148	N	C	N	C	C	C	C	C	M	A	A	N	C	C	N	C	M	N	N	N	N	M	C	A	N	N	N	C	N	C	C	C	C	C	C	N	N	C	N
Marker102199	189	N	T	N	T	T	T	C	T	T	T	T	N	T	T	N	T	T	N	N	N	N	T	T	T	N	N	N	T	N	T	T	C	Y	T	T	N	N	T	N
Marker102200	34	A	N	G	R	N	G	A	A	N	A	A	A	G	N	N	R	A	A	A	N	A	A	A	A	A	A	N	N	A	N	R	G	A	N	A	N	A	N	N
Marker102203	44	G	G	G	T	G	G	N	N	N	T	N	K	G	N	N	N	K	G	G	N	G	K	G	N	G	N	N	K	N	N	T	K	G	N	G	N	G	K	N
Marker102203	47	G	A	A	A	G	A	N	N	N	A	N	A	A	N	N	N	A	A	R	N	A	A	G	N	A	N	N	R	N	N	A	A	G	N	A	N	A	R	N
Marker102203	53	G	T	T	T	G	T	N	N	N	T	N	T	T	N	N	N	T	T	K	N	T	T	G	N	T	N	N	K	N	N	T	T	G	N	T	N	T	K	N
Marker102203	84	T	C	C	T	T	C	N	N	N	T	N	Y	C	N	N	N	Y	C	Y	N	C	Y	T	N	T	N	N	T	N	N	T	Y	T	N	C	N	C	T	N
Marker102203	135	G	C	C	C	G	C	N	N	N	C	N	C	C	N	N	N	C	C	S	N	C	C	G	N	C	N	N	S	N	N	C	C	G	N	C	N	C	S	N
Marker102206	15	C	C	N	C	S	C	C	N	S	C	S	C	S	C	N	S	S	C	C	C	N	G	C	C	C	C	C	C	N	N	N	C	N	N	C	N	N	N	N
Marker102206	38	C	C	N	C	M	C	A	N	M	M	M	C	M	C	N	M	M	C	C	C	N	A	C	C	C	C	C	C	N	N	N	C	N	N	C	N	N	N	N
Marker102206	134	G	G	N	R	R	G	G	N	G	R	G	N	R	G	N	G	G	R	G	R	N	G	G	G	G	G	A	G	N	N	N	G	N	N	G	N	N	N	N
Marker102206	165	T	T	N	T	W	N	A	N	W	W	W	T	W	T	N	W	W	T	T	T	N	A	A	T	T	T	T	T	N	N	N	A	N	N	T	N	N	N	N
Marker102206	170	C	C	N	C	S	C	C	N	G	S	S	N	S	C	N	S	S	C	C	C	N	G	N	C	C	C	C	C	N	N	N	G	N	N	C	N	N	N	N
Marker102210	37	G	G	G	A	G	N	G	N	N	G	G	N	A	R	N	N	A	G	G	G	G	G	G	G	G	N	N	G	N	N	G	N	G	N	G	G	G	N	G
Marker102210	61	A	G	R	G	A	N	R	N	N	G	R	N	G	R	N	N	G	G	G	G	G	G	R	R	G	N	N	G	N	N	G	N	G	N	G	G	G	N	G
Marker102210	117	C	C	C	C	C	N	C	N	N	M	C	N	C	C	N	N	C	C	C	M	C	C	C	C	C	N	N	C	N	N	C	N	A	N	C	C	C	N	A
Marker102210	128	T	T	T	T	T	N	Y	N	N	T	T	N	T	T	N	N	T	T	T	T	T	T	T	Y	T	N	N	T	N	N	T	N	T	N	T	C	Y	N	T
Marker102210	151	C	C	C	C	C	N	C	N	N	Y	C	N	C	C	N	N	C	C	C	Y	C	C	C	C	C	N	N	C	N	N	C	N	T	N	C	C	C	N	T
Marker102210	181	G	A	R	A	G	N	R	N	N	R	R	N	A	R	N	N	A	A	G	R	A	A	R	R	A	N	N	A	N	N	A	N	G	N	A	A	A	N	G
Marker102232	123	N	C	C	N	N	N	C	C	N	C	Y	Y	N	C	N	C	N	N	C	C	Y	C	N	Y	N	Y	N	Y	T	N	N	T	N	N	Y	Y	Y	C	C
Marker102232	142	N	Y	C	N	N	N	C	T	N	C	C	Y	N	C	N	C	T	N	T	C	Y	T	N	Y	N	Y	N	C	Y	N	N	C	N	N	C	C	C	C	C
Marker102240	8	A	R	G	R	G	A	A	N	A	G	G	A	G	A	N	N	G	N	N	N	N	G	A	G	R	R	N	G	R	N	A	A	G	G	N	N	N	N	A
Marker102240	56	T	Y	Y	Y	C	T	T	N	T	C	C	T	C	T	N	N	N	N	N	T	N	C	T	C	Y	Y	N	C	Y	N	T	T	C	C	N	N	N	N	T
Marker102240	75	G	R	G	G	A	G	G	N	G	A	A	G	G	G	N	N	G	N	N	G	N	G	G	G	G	R	N	R	G	N	G	G	G	A	N	N	N	N	G
Marker102240	100	G	K	T	K	G	G	G	N	G	G	G	N	T	G	N	N	T	N	N	G	N	T	G	T	K	G	N	K	K	N	G	G	T	N	N	N	N	N	G
Marker102240	161	T	Y	Y	Y	C	T	T	N	T	C	C	N	N	T	N	N	C	N	N	T	N	C	T	C	Y	Y	N	C	Y	N	T	T	N	C	N	N	N	N	T
Marker102240	176	A	M	M	M	C	A	A	N	A	C	C	N	C	A	N	N	C	N	N	A	N	C	A	C	M	M	N	C	M	N	A	A	C	C	N	N	N	N	A
Marker102240	195	G	R	R	R	G	G	G	N	G	G	G	N	A	G	N	N	N	N	N	G	N	A	G	A	R	G	N	R	R	N	G	G	A	G	N	N	N	N	G
Marker102248	55	T	W	T	N	T	T	T	T	T	N	N	T	A	T	N	N	T	T	N	T	T	T	T	T	T	T	T	T	T	T	T	T	T	T	N	T	T	N	N
Marker102248	145	C	Y	Y	N	C	C	C	C	C	N	N	T	C	C	N	N	C	C	N	Y	C	C	C	C	C	C	C	Y	Y	C	C	C	C	T	N	C	T	N	N
Marker102248	183	G	G	K	N	G	G	G	G	G	N	N	T	G	G	N	N	G	G	N	K	G	G	G	G	G	G	G	K	K	G	G	G	G	T	N	G	T	N	N
Marker102269	67	C	C	C	N	C	C	N	C	N	N	N	N	C	A	C	N	N	C	C	C	N	C	C	M	C	C	M	C	C	N	N	C	C	N	N	C	C	C	N
Marker102269	151	C	A	M	N	C	A	N	C	N	N	N	N	C	C	M	N	N	C	A	C	N	C	C	C	M	M	M	A	M	N	N	A	C	N	N	C	C	C	N
Marker102269	177	T	T	T	N	T	T	N	C	N	N	N	N	Y	T	T	N	N	C	T	T	N	T	T	T	T	T	T	T	T	N	N	T	C	N	N	T	T	T	N
Marker102269	182	C	C	C	N	C	C	N	C	N	N	N	N	C	T	C	N	N	C	C	C	N	C	C	Y	C	C	Y	C	C	N	N	C	C	N	N	C	C	C	N
Marker102271	32	G	G	G	G	G	N	G	N	G	N	G	N	G	N	G	N	G	G	G	G	N	G	G	G	N	G	G	G	N	G	R	G	R	G	G	N	G	N	G
Marker102271	129	A	A	R	G	A	N	R	N	R	N	R	N	A	N	R	N	G	A	A	R	N	R	A	R	N	A	N	R	N	R	G	A	R	A	R	N	G	N	G
Marker102271	186	G	G	R	A	G	N	R	N	R	N	R	N	G	N	G	N	A	G	G	G	N	G	G	G	N	G	G	G	N	G	G	G	G	G	R	N	G	N	A
Marker102279	4	N	G	G	G	C	S	G	G	C	G	G	G	G	G	G	S	G	G	G	N	N	G	G	G	C	G	G	N	N	G	C	G	G	G	N	N	G	N	G
Marker102279	54	N	A	A	W	A	A	A	W	A	A	W	A	W	W	W	A	W	A	T	N	N	W	A	W	A	W	W	N	N	T	A	T	A	A	N	N	A	N	A
Marker102279	66	N	A	A	R	A	A	R	R	A	A	R	A	R	R	R	A	R	A	G	N	N	R	A	R	A	R	R	N	N	G	A	G	A	R	N	N	A	N	A
Marker102279	108	N	G	G	G	G	G	R	G	G	G	R	G	G	G	G	N	G	G	G	N	N	G	G	G	G	G	G	N	N	G	G	G	G	R	N	N	G	N	G
Marker102279	153	N	A	A	A	A	R	A	R	A	R	A	R	A	A	A	A	R	A	A	N	N	R	R	R	A	A	R	N	N	A	A	A	A	A	N	N	A	N	A
Marker102280	50	C	C	C	N	C	C	N	C	C	N	N	N	N	C	T	N	C	N	N	T	C	C	C	C	C	N	C	C	C	C	C	N	C	Y	C	N	C	C	Y
Marker102280	180	A	A	A	N	A	G	N	A	A	N	N	N	N	A	A	N	G	N	N	A	A	R	A	A	A	N	A	A	A	A	A	N	A	R	A	N	A	R	R
Marker102285	74	C	T	N	T	N	N	T	N	T	C	T	C	T	N	N	N	N	N	C	N	T	N	T	T	T	T	T	T	T	T	N	T	T	T	T	T	Y	N	N
Marker102285	103	G	G	N	R	N	N	G	N	G	G	G	G	G	N	N	N	N	N	G	N	G	N	G	G	G	A	G	R	G	G	N	A	G	G	G	R	G	N	N
Marker102287	70	G	G	G	N	A	R	G	G	G	G	G	G	G	G	N	N	G	G	G	G	G	G	N	G	N	G	R	N	G	G	N	N	G	N	G	A	G	G	N
Marker102287	88	C	Y	C	N	C	C	T	C	Y	Y	C	T	C	N	N	N	C	C	N	C	Y	C	N	C	N	C	C	N	C	Y	N	N	C	N	C	C	C	T	N
Marker102287	114	C	C	C	N	C	C	C	C	Y	C	C	C	C	C	N	N	C	C	C	C	C	C	N	T	N	C	C	N	C	C	N	N	C	N	C	C	C	C	N
Marker102287	140	G	G	G	N	G	G	G	G	G	G	G	G	G	G	N	N	G	G	G	G	G	C	N	G	N	C	G	N	G	G	N	N	G	N	G	G	G	G	N
Marker102289	32	G	G	G	R	G	R	G	R	G	R	G	R	G	G	G	G	G	N	G	A	G	R	R	G	G	G	A	A	N	G	N	G	N	N	G	A	R	G	R
Marker102289	62	T	Y	Y	Y	T	Y	Y	Y	Y	Y	C	Y	Y	C	C	C	C	N	C	T	C	T	Y	Y	Y	T	T	T	N	Y	N	T	N	N	C	T	Y	Y	Y
Marker102289	156	A	R	R	R	A	R	R	R	R	R	G	R	R	G	G	G	G	N	G	A	G	A	R	A	R	G	A	A	N	G	N	A	N	N	G	A	R	R	R
Marker102289	172	A	A	A	A	A	W	W	A	W	W	A	A	W	W	A	A	W	N	T	A	T	A	A	A	W	A	A	A	N	A	N	A	N	N	A	A	W	A	A
Marker102289	176	A	R	R	R	A	R	R	R	R	R	G	R	R	G	G	G	G	N	G	A	G	A	R	A	R	G	A	A	N	G	N	A	N	N	G	A	R	R	R
Marker102291	170	G	S	G	S	G	C	S	G	S	N	G	G	G	G	S	C	N	S	G	S	S	G	G	C	G	S	C	S	G	S	S	G	G	G	G	N	G	G	G
Marker102291	180	T	T	Y	Y	Y	T	T	T	Y	N	Y	T	Y	T	T	T	N	T	T	Y	Y	T	T	T	T	Y	T	Y	T	Y	Y	T	T	Y	T	N	T	T	Y
Marker102291	192	A	A	R	R	R	A	A	A	R	N	R	A	R	A	A	A	N	A	A	R	R	A	A	A	A	R	A	R	A	R	R	A	A	R	A	N	R	A	G
Marker102305	3	C	C	C	N	C	C	N	C	N	C	C	C	T	C	N	C	C	N	N	C	C	C	N	Y	N	C	C	C	N	N	C	N	C	C	C	C	Y	C	N
Marker102305	131	G	G	G	N	G	G	N	G	N	G	R	G	G	G	N	G	G	N	N	G	G	G	N	G	N	G	G	G	N	N	G	N	G	G	G	G	G	G	N
Marker102305	180	N	T	T	N	T	T	N	A	N	W	T	T	T	T	N	T	A	N	N	T	T	T	N	T	N	T	T	T	N	N	A	N	T	T	T	T	T	T	N
Marker102305	191	C	T	C	N	T	C	N	C	N	Y	Y	Y	T	T	N	T	C	N	N	T	C	T	N	T	N	T	T	Y	N	N	C	N	T	T	T	C	T	Y	N
Marker102305	199	C	C	C	N	C	C	N	C	N	C	Y	C	C	C	N	C	C	N	N	C	C	C	N	C	N	C	C	C	N	N	C	N	C	C	C	C	C	C	N
Marker102340	9	N	C	C	N	N	C	C	C	C	Y	C	C	C	C	C	C	C	C	C	Y	N	T	Y	C	N	C	C	N	N	C	C	N	C	C	C	C	C	N	C
Marker102340	30	N	T	T	N	N	T	T	T	T	T	T	T	T	K	T	T	G	T	T	T	N	T	T	T	N	T	T	N	N	T	K	N	T	T	T	T	T	N	T
Marker102340	75	N	A	A	N	N	A	A	A	T	W	A	T	A	W	A	A	T	W	A	A	N	A	A	T	N	A	A	N	N	A	W	N	A	T	W	A	A	N	W
Marker102340	85	N	A	A	N	N	A	A	A	G	R	A	G	A	R	A	A	G	R	A	A	N	A	A	G	N	A	A	N	N	A	R	N	A	G	R	A	A	N	R
Marker102340	172	N	C	C	N	N	C	S	C	C	C	C	C	G	C	C	C	C	C	S	C	N	C	C	C	N	C	C	N	N	C	C	N	C	C	C	C	C	N	C
Marker102342	9	G	N	A	N	G	N	N	A	R	A	G	G	R	N	G	G	A	A	R	G	N	A	R	N	G	N	G	A	R	R	G	A	A	R	G	R	R	R	R
Marker102342	30	C	N	C	N	T	N	N	C	C	C	C	C	Y	N	T	Y	C	C	Y	T	N	C	C	N	T	N	T	C	C	Y	C	C	C	C	T	Y	Y	Y	Y
Marker102342	45	C	N	T	N	C	N	N	C	C	C	C	C	C	N	C	C	C	C	Y	C	N	C	C	N	C	N	C	T	Y	Y	C	C	T	T	C	C	C	C	C
Marker102342	61	T	N	T	N	G	N	N	T	T	T	T	T	K	N	N	T	T	T	K	G	N	T	T	N	G	N	G	T	T	K	T	T	T	T	G	K	K	K	K
Marker102342	86	A	N	T	N	A	N	N	A	A	A	A	A	A	N	A	A	A	A	W	A	N	A	A	N	A	N	A	T	W	W	A	A	T	W	A	A	A	A	A
Marker102342	160	T	N	G	N	T	N	N	T	T	T	T	T	T	N	T	T	T	T	K	T	N	T	T	N	T	N	T	G	K	K	T	T	G	K	T	T	T	T	T
Marker102342	172	T	N	C	N	T	N	N	C	Y	C	T	T	Y	N	T	T	C	C	Y	T	N	C	Y	N	T	N	T	C	Y	Y	T	C	C	Y	T	Y	Y	Y	Y
Marker102342	187	C	N	G	N	C	N	N	G	S	G	C	C	S	N	C	C	G	G	S	C	N	G	S	N	C	N	C	G	S	S	C	G	G	S	C	S	S	C	S
Marker102354	9	C	A	M	C	C	N	N	N	C	N	C	N	C	N	N	M	N	N	C	C	C	C	C	C	C	C	M	C	N	C	C	C	C	C	A	C	N	M	N
Marker102354	35	C	C	C	C	C	N	N	N	Y	N	C	C	C	N	N	C	N	N	C	C	C	C	C	C	C	C	C	C	N	C	C	Y	C	Y	C	Y	N	C	N
Marker102354	44	T	C	Y	T	T	N	N	N	T	N	T	T	T	N	N	Y	N	N	T	T	T	T	T	T	T	T	Y	T	N	T	T	T	T	T	C	T	N	Y	N
Marker102354	52	Y	C	C	C	T	N	N	N	Y	N	T	C	C	N	N	C	N	N	Y	C	Y	C	T	Y	C	C	Y	C	N	Y	N	Y	Y	Y	C	Y	N	C	N
Marker102354	83	C	T	Y	C	C	N	N	N	C	N	C	N	C	N	N	Y	N	N	C	C	C	C	C	C	C	C	Y	C	N	C	C	C	C	C	T	C	N	Y	N
Marker102364	52	N	C	C	C	C	C	C	N	N	C	N	C	C	N	C	N	N	N	C	C	T	N	N	N	C	C	N	N	C	N	C	C	C	C	C	N	C	C	C
Marker102364	189	N	A	A	A	A	A	A	N	N	A	N	T	W	N	A	N	N	N	A	A	A	N	N	N	W	A	N	N	A	N	A	A	A	A	W	N	A	A	A
Marker102373	23	A	C	A	A	A	N	A	A	A	N	A	A	A	A	A	N	N	A	A	A	N	A	N	C	A	N	N	A	A	A	A	N	N	A	M	M	A	A	A
Marker102373	29	T	T	T	T	T	N	T	T	T	N	T	T	T	T	T	N	N	T	T	T	N	T	N	T	T	T	N	T	T	T	T	N	N	A	T	T	T	T	W
Marker102373	151	C	C	Y	C	Y	N	Y	C	C	N	C	T	C	T	T	N	N	T	C	T	N	C	N	C	C	C	N	C	T	T	C	N	N	C	C	Y	T	Y	C
Marker102373	172	C	C	C	C	Y	N	Y	C	C	N	C	T	C	C	C	N	N	C	C	C	N	C	N	C	C	C	N	C	C	Y	C	N	N	C	C	Y	C	C	C
Marker102373	185	C	T	C	C	C	N	C	C	C	N	C	C	C	C	C	N	N	C	C	C	N	C	N	T	C	C	N	C	C	C	C	N	N	C	Y	Y	C	C	C
Marker102374	17	N	C	C	C	C	C	C	N	C	C	Y	Y	Y	C	C	C	C	C	C	N	C	T	Y	C	N	C	C	C	N	C	C	Y	C	C	N	N	N	N	Y
Marker102374	24	N	C	C	C	C	C	C	N	C	C	Y	Y	C	T	C	C	C	C	C	N	C	C	Y	Y	N	T	C	C	N	T	Y	C	C	T	N	N	N	N	Y
Marker102374	65	N	A	A	A	A	A	A	N	A	A	W	A	W	A	A	A	N	A	T	N	A	A	A	A	N	A	T	A	N	A	A	A	A	A	N	N	N	N	A
Marker102374	77	N	Y	Y	Y	T	T	Y	N	C	T	T	T	T	T	T	T	T	C	T	N	Y	T	T	T	N	T	T	C	N	T	T	T	T	T	N	N	N	N	T
Marker102374	86	N	S	S	S	G	G	S	N	C	G	G	G	G	G	G	G	G	C	G	N	S	G	G	G	N	G	G	C	N	G	G	G	G	G	N	N	N	N	G
Marker102374	125	N	R	R	R	G	G	R	N	A	G	G	G	G	G	G	G	G	A	G	N	R	G	G	G	N	G	G	A	N	G	G	G	G	G	N	N	N	N	G
Marker102376	70	M	C	C	C	M	M	C	M	N	A	C	A	C	N	N	C	A	C	C	C	C	N	A	N	C	N	M	N	A	N	C	N	N	C	M	M	C	N	C
Marker102376	111	T	T	T	T	T	T	T	T	N	A	T	A	T	N	N	T	A	T	T	T	T	N	T	N	T	N	W	N	T	N	T	N	N	T	W	W	T	N	T
Marker102376	124	A	R	A	G	A	A	G	R	N	A	A	A	A	N	N	A	A	A	A	A	A	N	A	N	A	N	A	N	A	N	A	N	N	A	A	A	A	N	A
Marker102386	103	N	C	Y	T	N	C	N	C	Y	T	C	N	Y	C	T	Y	N	T	T	N	N	N	N	N	Y	C	Y	N	T	Y	C	Y	N	Y	T	T	T	C	Y
Marker102394	19	N	A	N	N	A	A	A	T	A	N	T	T	T	N	A	W	T	N	N	N	N	T	T	T	N	N	N	N	A	N	W	A	A	A	A	A	A	N	N
Marker102394	26	N	C	N	N	C	C	C	T	C	N	T	T	T	N	C	Y	T	N	N	N	N	T	T	T	N	N	N	N	C	N	Y	C	C	C	C	C	C	N	N
Marker102394	35	N	T	N	N	T	T	T	C	T	N	C	C	C	N	T	Y	C	N	N	N	N	C	C	C	N	N	N	N	C	N	Y	T	T	T	Y	Y	T	N	N
Marker102394	72	N	G	N	N	G	G	G	A	G	N	A	A	A	N	G	R	A	N	N	N	N	A	A	A	N	N	N	N	G	N	R	G	G	G	G	G	G	N	N
Marker102394	99	N	A	N	N	A	A	A	G	A	N	G	G	G	N	A	R	G	N	N	N	N	G	G	G	N	N	N	N	G	N	R	A	A	A	R	R	A	N	N
Marker102395	9	N	N	G	R	N	A	N	A	A	A	N	A	N	A	A	A	A	G	A	R	A	A	A	A	N	G	A	A	N	A	A	A	A	A	N	N	N	N	N
Marker102395	33	N	N	T	T	N	T	N	T	T	T	N	T	N	G	T	G	T	T	T	T	T	T	T	T	N	T	G	T	N	T	T	T	T	T	N	N	N	N	N
Marker102395	81	N	N	C	C	N	C	N	C	C	C	N	C	N	T	C	T	C	C	C	C	C	C	C	C	N	C	T	C	N	C	C	C	C	C	N	N	N	N	N
Marker102395	89	N	N	G	G	N	A	N	A	G	A	N	R	N	G	R	G	A	G	A	R	A	R	R	A	N	G	G	A	N	A	G	G	G	A	N	N	N	N	N
Marker102395	110	N	N	G	G	N	K	N	G	G	G	N	K	N	G	G	G	G	G	G	K	G	G	G	G	N	G	G	G	N	G	G	G	G	G	N	N	N	N	N
Marker102395	133	N	N	A	A	N	G	N	G	A	G	N	R	N	A	R	A	G	A	G	R	G	R	R	G	N	A	A	G	N	G	A	A	A	G	N	N	N	N	N
Marker102395	147	N	N	G	G	N	A	N	A	G	G	N	R	N	G	R	G	G	G	G	R	A	R	R	A	N	G	G	R	N	A	N	G	G	A	N	N	N	N	N
Marker102396	22	T	N	N	N	T	N	A	N	A	T	N	T	N	T	T	T	T	N	T	N	N	T	N	T	T	T	T	N	T	T	N	N	N	W	T	N	N	T	T
Marker102396	59	G	N	N	N	G	N	A	N	A	G	N	G	N	G	G	G	G	N	G	N	N	G	N	G	G	G	G	N	G	G	N	N	N	R	G	N	N	G	A
Marker102396	66	G	N	N	N	G	N	T	N	T	G	N	G	N	G	G	G	G	N	G	N	N	G	N	G	G	G	G	N	G	G	N	N	N	K	G	N	N	G	G
Marker102397	124	T	C	C	C	N	C	C	C	C	Y	N	Y	C	T	N	N	T	C	C	T	Y	Y	Y	C	T	Y	C	T	T	N	C	T	T	N	T	Y	C	T	N
Marker102397	140	C	T	T	T	N	T	T	T	T	T	N	T	T	T	N	N	T	T	T	T	T	T	T	T	T	T	T	T	T	N	T	T	C	N	T	T	T	T	N
Marker102397	162	T	G	G	G	N	G	G	G	G	G	N	G	G	G	N	N	G	G	G	G	G	G	G	G	G	G	G	G	G	N	G	G	T	N	G	G	G	G	N
Marker102397	180	G	C	C	C	N	C	C	C	C	S	N	S	C	G	N	N	G	C	C	G	S	S	S	C	G	S	C	G	G	N	C	G	G	N	G	S	C	G	N
Marker102397	189	T	A	A	A	N	A	A	A	A	W	N	W	A	T	N	N	T	A	A	T	W	W	W	A	T	W	A	T	T	N	A	T	T	N	T	W	A	T	N
Marker102411	55	C	T	T	T	Y	T	N	N	N	T	T	N	N	T	T	N	N	N	N	T	T	N	N	T	T	N	C	T	N	T	T	T	T	C	N	N	N	N	T
Marker102411	87	A	T	T	T	W	T	N	N	N	T	T	N	N	T	T	N	N	N	N	T	N	N	N	T	T	N	A	T	N	T	T	T	T	A	N	N	N	N	T
Marker102411	127	G	A	A	A	R	A	N	N	N	A	A	N	N	A	A	N	N	N	N	A	A	N	N	A	A	N	G	A	N	A	A	A	A	G	N	N	N	N	A
Marker102411	172	G	A	A	A	R	A	N	N	N	A	A	N	N	A	A	N	N	N	N	A	A	N	N	A	A	N	G	A	N	A	A	A	A	G	N	N	N	N	A
Marker102411	181	G	C	C	C	S	C	N	N	N	C	N	N	N	C	C	N	N	N	N	C	C	N	N	C	C	N	G	C	N	C	C	C	C	G	N	N	N	N	C
Marker102411	185	G	A	A	A	R	A	N	N	N	A	N	N	N	A	A	N	N	N	N	A	N	N	N	A	A	N	G	A	N	A	A	A	A	G	N	N	N	N	A
Marker102416	12	T	T	K	T	K	K	N	G	G	T	N	G	N	T	T	T	G	T	T	T	T	G	K	T	T	G	K	T	G	G	T	G	T	T	N	T	K	N	N
Marker102416	48	G	G	S	G	S	S	N	C	C	G	N	C	N	G	G	G	C	G	G	G	G	C	S	G	G	C	S	G	C	C	G	C	G	G	N	G	S	N	N
Marker102416	112	G	G	S	G	S	S	N	C	C	G	N	C	N	G	G	G	C	G	G	G	G	C	S	G	G	C	S	G	C	C	G	C	G	G	N	G	S	N	N
Marker102417	15	G	A	N	N	A	A	A	N	G	N	N	A	A	G	A	A	A	N	N	N	A	N	G	A	R	A	A	G	G	A	A	A	R	A	G	G	G	N	G
Marker102417	71	G	G	N	N	G	G	G	N	A	N	N	G	G	G	G	G	G	N	N	N	G	N	G	G	G	G	G	G	G	G	G	G	G	G	G	G	G	N	G
Marker102417	88	G	T	N	N	T	T	T	N	T	N	N	T	T	G	T	T	T	N	N	N	T	N	G	T	K	T	T	G	G	T	T	T	K	T	G	G	G	N	G
Marker102417	94	G	A	N	N	A	A	A	N	G	N	N	A	A	G	A	A	A	N	N	N	A	N	G	A	R	A	A	G	G	A	A	A	R	A	G	G	G	N	G
Marker102424	14	G	N	G	G	N	G	A	R	N	N	G	G	R	G	N	G	G	G	G	N	A	G	G	G	G	A	N	N	G	G	R	A	R	G	R	A	G	R	G
Marker102424	100	K	N	T	T	N	T	T	T	N	T	G	T	T	T	N	T	T	G	T	N	T	T	G	K	T	T	N	N	T	T	T	T	T	T	T	T	T	T	T
Marker102424	125	K	N	G	G	N	G	G	G	N	G	T	G	G	G	N	G	G	T	G	N	G	G	T	K	G	G	N	N	G	G	G	G	G	G	G	G	G	G	G
Marker102424	162	Y	N	T	T	N	T	T	T	N	N	C	T	T	T	N	T	T	C	T	N	T	T	C	Y	T	T	N	N	T	T	T	T	T	T	T	T	T	T	T
Marker102424	176	C	N	C	C	N	C	T	C	N	N	C	C	Y	C	N	C	C	C	C	N	C	C	C	C	C	C	N	N	C	C	Y	C	Y	C	C	C	C	C	C
Marker102434	87	N	T	T	T	A	W	T	T	T	T	T	T	W	T	T	N	A	T	T	W	N	A	T	N	T	A	T	N	T	T	N	T	T	T	T	T	W	W	T
Marker102434	162	N	T	T	A	T	T	A	T	W	T	T	T	T	T	T	N	T	T	T	T	N	T	T	N	T	T	T	N	T	T	N	T	T	T	T	T	T	T	T
Marker102434	197	N	G	G	G	N	G	G	G	G	G	A	G	G	G	G	N	G	A	G	G	N	G	G	N	G	R	G	N	G	G	N	G	G	G	G	G	G	G	A
Marker102436	23	G	G	G	N	G	A	G	N	G	G	G	G	R	G	G	N	G	G	G	R	G	G	G	G	G	G	G	G	N	R	G	G	G	G	G	N	G	G	G
Marker102436	65	G	C	C	N	C	G	S	N	G	C	S	S	S	S	C	C	C	S	S	S	C	C	G	C	C	C	C	S	N	S	C	S	S	C	C	N	S	S	C
Marker102436	154	G	T	T	N	T	G	K	N	G	T	K	K	K	K	T	T	T	K	K	K	K	T	G	T	T	T	T	K	N	K	T	K	K	T	T	N	K	K	T
Marker102436	172	G	S	S	N	G	G	G	N	G	G	G	S	S	S	G	G	G	G	G	S	G	C	G	G	G	C	G	S	N	G	S	S	G	S	G	N	G	S	C
Marker102441	142	N	N	N	C	C	C	C	A	N	C	C	N	A	A	C	N	A	C	M	M	C	M	A	C	C	N	N	C	C	C	C	C	A	A	C	N	N	N	N
Marker102441	199	N	N	N	G	G	G	G	G	N	G	G	N	G	G	G	N	G	G	G	G	G	R	G	G	G	N	N	G	G	G	G	G	G	G	G	N	N	N	N
Marker102446	8	G	G	G	G	R	G	G	G	G	G	G	G	G	G	G	G	N	N	N	R	G	G	G	G	G	G	G	R	G	A	R	G	R	G	G	G	R	R	G
Marker102446	83	M	A	M	A	M	C	A	M	M	C	C	A	M	A	M	C	N	N	N	A	A	A	C	A	M	A	M	M	A	A	M	M	A	M	M	A	A	A	A
Marker102446	95	K	G	K	G	K	T	G	K	K	T	T	G	K	G	K	T	N	N	N	G	G	G	T	G	K	G	K	K	G	G	K	K	G	K	K	G	G	G	G
Marker102446	99	A	A	A	A	A	A	M	M	A	A	A	A	A	A	M	A	N	N	N	A	C	A	A	A	A	A	A	A	A	A	A	A	A	M	A	M	A	M	A
Marker102446	138	C	C	C	C	Y	C	C	C	C	C	N	C	C	C	C	C	N	N	N	Y	C	C	C	C	C	C	C	Y	C	T	Y	C	Y	C	C	C	Y	Y	C
Marker102452	8	N	C	N	T	N	N	C	C	C	T	C	N	Y	C	N	N	C	N	N	C	C	C	C	C	Y	N	Y	T	T	C	T	T	C	C	Y	C	N	Y	N
Marker102452	135	N	G	N	A	N	N	G	G	G	G	G	N	G	G	N	N	G	N	N	A	G	G	G	G	G	N	R	A	A	G	G	G	G	G	G	G	N	G	N
Marker102452	176	N	T	N	T	N	N	T	T	T	T	T	N	T	C	N	N	T	N	N	T	Y	T	T	T	T	N	T	T	T	C	T	T	T	C	T	T	N	T	N
Marker102452	207	N	T	N	T	N	N	C	T	Y	C	T	N	C	T	N	N	T	N	N	T	Y	T	T	T	C	N	Y	T	T	T	C	C	C	T	Y	T	N	Y	N
Marker102454	9	N	N	N	A	A	A	A	A	N	A	W	A	A	A	N	N	W	A	W	A	A	A	A	A	A	N	A	A	T	N	A	A	W	N	T	N	T	T	T
Marker102454	52	N	N	N	G	T	G	K	G	N	T	T	T	T	G	N	N	T	T	T	K	T	G	G	T	T	N	T	T	T	N	K	G	T	N	T	N	T	T	T
Marker102454	117	N	N	N	A	A	A	W	A	N	A	A	A	T	A	N	N	A	A	A	A	T	A	A	A	A	N	A	A	A	N	W	A	W	N	A	N	A	A	A
Marker102454	180	N	N	N	A	T	A	W	A	N	T	T	T	T	A	N	N	T	T	T	W	T	A	A	T	T	N	T	T	T	N	W	A	T	N	T	N	T	T	T
Marker102457	43	N	A	R	R	A	N	N	G	A	R	G	G	A	N	N	A	G	N	A	N	N	G	G	G	R	R	N	G	G	R	R	A	G	A	G	N	G	N	G
Marker102457	148	N	S	S	C	C	N	N	C	G	C	C	C	G	N	N	G	C	N	G	N	N	C	C	C	S	S	N	C	C	S	S	S	C	G	C	N	C	N	C
Marker102457	192	N	W	W	T	T	N	N	T	A	T	T	T	A	N	N	A	T	N	A	N	N	T	T	T	W	W	N	T	T	W	W	W	T	A	T	N	T	N	T
Marker102457	203	N	Y	C	Y	N	N	N	C	C	Y	C	C	C	N	N	C	C	N	C	N	N	C	C	C	Y	C	N	C	C	C	Y	Y	C	C	C	N	C	N	C
Marker102464	127	N	N	C	C	N	M	C	C	N	N	N	C	A	N	M	N	C	N	N	N	N	N	N	C	C	C	C	C	M	N	C	N	C	C	C	N	C	A	C
Marker102464	139	N	N	G	G	N	R	G	G	N	N	N	G	A	N	R	N	G	N	N	N	N	N	N	G	G	G	G	G	R	N	G	N	G	G	G	N	G	A	G
Marker102474	144	T	N	N	N	T	N	T	A	T	A	N	N	A	T	T	N	A	N	T	T	T	A	A	A	N	A	N	N	T	N	A	N	W	N	T	T	T	T	N
Marker102474	147	A	N	N	N	A	N	A	G	A	G	N	N	G	A	A	N	G	N	A	A	A	G	G	G	N	G	N	N	A	N	G	N	A	N	A	A	A	A	N
Marker102474	184	C	N	N	N	C	N	C	A	C	A	N	N	A	C	C	N	A	N	C	C	C	A	A	A	N	A	N	N	C	N	A	N	C	N	C	C	C	C	N
Marker102474	188	G	N	N	N	G	N	G	A	G	A	N	N	A	G	G	N	A	N	G	G	G	A	A	A	N	A	N	N	G	N	A	N	G	N	G	G	G	G	N
Marker102476	27	R	N	R	R	A	G	A	R	G	R	A	R	R	N	R	A	G	G	A	R	R	G	G	A	N	R	G	A	A	A	N	G	R	G	G	A	A	G	N
Marker102476	44	C	N	C	C	C	C	C	C	G	S	C	C	C	C	C	S	C	C	C	C	C	C	C	C	N	C	C	C	C	C	N	C	C	G	S	C	C	C	N
Marker102476	64	A	N	A	A	A	A	A	A	A	R	A	A	R	A	A	A	A	A	A	A	R	A	A	A	N	R	G	A	A	A	N	A	A	A	R	A	A	A	N
Marker102476	95	T	N	Y	Y	T	C	T	Y	T	Y	N	Y	Y	N	Y	T	C	C	T	Y	Y	Y	C	T	N	Y	C	T	T	T	N	C	Y	T	Y	T	T	C	N
Marker102476	120	G	N	G	R	G	A	G	G	G	G	G	R	G	G	R	G	A	G	G	R	G	G	A	G	N	G	G	G	G	G	N	G	R	G	G	G	G	A	N
Marker102476	136	C	N	M	C	C	C	C	C	C	C	C	C	C	C	C	C	C	C	C	C	C	C	C	C	N	C	C	C	C	C	N	A	C	C	C	C	C	C	N
Marker102478	7	C	C	A	A	N	N	A	M	M	A	C	C	A	A	A	N	M	N	A	N	A	C	A	M	C	A	N	A	A	N	N	N	C	A	A	N	N	N	N
Marker102478	16	T	T	C	C	N	N	C	Y	Y	C	T	T	C	C	C	N	Y	N	C	N	C	T	C	Y	T	C	N	C	C	N	N	N	T	C	C	N	N	N	N
Marker102478	33	A	A	G	G	N	N	G	R	R	G	A	A	G	G	G	N	R	N	G	N	G	A	G	R	A	G	N	G	G	N	N	N	A	G	G	N	N	N	N
Marker102478	162	G	G	A	A	N	N	A	R	R	A	G	G	A	A	A	N	R	N	A	N	A	G	A	R	G	A	N	A	A	N	N	N	G	A	A	N	N	N	N
Marker102479	193	R	A	A	N	A	A	A	A	A	R	N	R	A	A	G	A	G	A	R	A	A	A	A	A	N	R	A	A	A	A	A	A	R	A	A	A	R	A	A
Marker102479	196	R	A	A	N	A	A	A	A	A	R	N	R	A	A	G	A	G	A	R	A	A	A	A	A	N	R	A	A	A	A	A	A	R	A	A	A	R	A	A
Marker102495	43	C	C	N	N	C	N	C	C	N	N	N	C	C	N	A	C	C	C	C	C	C	C	C	C	N	C	N	C	C	N	N	C	C	N	C	N	C	C	N
Marker102495	196	A	A	N	N	A	N	A	A	N	N	N	A	A	N	G	A	A	A	A	A	A	A	A	A	N	A	N	A	A	N	N	A	A	N	A	N	A	A	N
Marker102514	152	T	N	T	T	T	T	T	T	T	T	T	T	T	T	T	T	Y	T	T	T	T	Y	C	N	T	Y	T	N	T	T	N	T	T	T	T	N	T	T	Y
Marker102514	187	A	N	A	A	A	A	A	A	A	A	A	A	A	A	A	A	R	A	A	A	A	R	G	N	A	R	A	N	A	A	N	A	A	A	A	N	A	A	R
Marker102525	62	N	A	N	N	N	A	N	N	N	A	N	A	A	N	W	N	T	N	N	A	T	W	T	A	N	A	A	A	A	N	N	N	N	T	N	N	N	A	T
Marker102532	61	A	C	M	C	C	C	M	A	A	M	M	C	A	C	C	C	A	A	M	M	M	M	M	A	C	M	C	C	C	C	N	N	C	N	M	C	M	N	A
Marker102532	119	T	T	T	T	K	T	K	T	T	K	K	K	T	G	G	G	T	T	T	K	K	T	T	T	T	K	T	T	T	K	N	N	T	N	K	T	K	N	T
Marker102532	130	G	G	G	G	R	G	G	G	G	G	G	G	G	G	G	G	G	G	G	G	G	G	G	G	G	G	G	G	G	G	N	N	G	N	G	G	R	N	G
Marker102532	140	A	G	R	G	R	G	R	A	A	A	A	R	A	G	G	A	A	A	R	R	R	R	A	A	G	A	G	G	G	R	N	N	G	N	R	G	R	N	A
Marker102532	173	T	G	K	G	K	T	K	T	T	K	K	K	T	G	G	G	T	T	T	K	K	K	T	T	T	K	G	K	T	K	N	N	T	N	K	T	K	N	T
Marker102543	66	G	G	G	G	G	N	G	A	R	N	G	G	G	G	N	N	G	G	G	R	R	N	G	G	N	G	A	N	G	G	R	A	N	G	G	G	G	G	G
Marker102550	179	N	G	G	G	N	N	A	G	N	G	G	N	G	G	R	G	G	A	N	N	G	G	N	G	N	N	G	G	G	G	G	N	N	N	R	G	A	N	A
Marker102553	87	C	C	C	T	Y	C	N	T	N	N	N	N	T	Y	Y	Y	C	C	N	C	C	N	C	Y	C	T	Y	C	N	T	C	N	C	T	C	C	N	N	C
Marker102564	32	R	N	G	A	G	N	R	N	R	N	N	R	R	A	G	G	A	G	G	R	N	N	A	G	N	A	A	N	A	R	R	N	A	R	R	N	R	N	G
Marker102564	53	Y	N	C	T	C	N	Y	N	Y	N	N	Y	Y	T	C	C	Y	C	C	Y	N	N	T	C	N	C	T	N	Y	C	Y	N	C	Y	Y	N	C	N	C
Marker102564	57	Y	N	C	C	C	N	C	N	C	N	N	Y	C	C	C	Y	C	C	C	C	N	N	C	C	N	C	C	N	C	C	Y	N	C	Y	C	N	C	N	C
Marker102564	79	Y	N	T	T	C	N	T	N	T	N	N	Y	Y	T	T	Y	T	T	T	T	N	N	T	Y	N	T	T	N	T	T	Y	N	T	Y	T	N	Y	N	T
Marker102564	100	G	N	G	G	G	N	G	N	G	N	N	G	G	G	G	G	K	G	G	G	N	N	G	G	N	G	G	N	K	G	G	N	K	G	G	N	G	N	G
Marker102564	131	C	N	C	C	T	N	C	N	C	N	N	Y	Y	C	C	C	C	C	C	C	N	N	C	Y	N	C	C	N	C	C	C	N	C	C	C	N	Y	N	C
Marker102566	69	G	G	G	G	N	G	G	G	G	N	G	R	N	N	N	N	G	G	G	G	G	G	G	A	G	N	G	N	G	G	N	N	G	G	G	G	G	G	N
Marker102566	94	G	R	A	A	N	A	R	A	A	N	R	A	N	N	N	N	A	A	R	A	A	A	A	A	A	N	A	N	A	A	N	N	A	A	A	R	A	R	N
Marker102566	103	T	Y	C	C	N	C	Y	N	C	N	Y	C	N	N	N	N	C	C	Y	C	C	C	C	C	C	N	C	N	C	C	N	N	C	C	C	C	C	T	N
Marker102566	148	G	G	G	G	N	G	G	G	G	N	G	R	N	N	N	N	G	G	G	G	G	G	G	R	G	N	G	N	G	G	N	N	G	G	G	G	G	G	N
Marker102566	153	C	Y	Y	T	N	T	Y	T	Y	N	Y	T	N	N	N	N	T	T	Y	Y	T	T	Y	Y	Y	N	T	N	T	Y	N	N	T	T	T	T	T	Y	N
Marker102566	163	A	R	R	R	N	G	R	A	A	N	R	R	N	N	N	N	A	R	R	R	A	R	A	A	R	N	R	N	G	A	N	N	G	G	G	G	R	A	N
Marker102566	182	A	A	A	W	N	A	A	A	W	N	A	W	N	N	N	N	T	W	A	A	T	W	W	W	A	N	W	N	A	W	N	N	A	A	A	A	W	A	N
Marker102566	202	T	W	A	A	N	A	W	A	W	N	W	A	N	N	N	N	A	A	W	A	A	A	A	A	A	N	A	N	A	W	N	N	A	A	A	A	A	W	N
Marker102568	4	N	R	R	A	G	R	N	R	N	A	N	G	N	G	G	A	N	N	G	G	G	A	R	A	R	G	A	G	N	N	N	N	N	G	N	G	G	G	G
Marker102568	47	N	R	R	A	G	R	N	R	N	A	N	G	N	G	G	A	N	N	A	G	G	A	R	A	R	G	A	G	N	N	N	N	N	G	N	G	G	G	G
Marker102568	80	N	R	G	G	G	G	N	G	N	G	N	G	N	G	G	G	N	N	A	G	G	N	G	G	G	G	G	G	N	N	N	N	N	G	N	G	G	G	G
Marker102568	130	N	Y	Y	C	C	C	N	C	N	C	N	C	N	C	C	C	N	N	T	C	C	C	C	C	C	C	C	C	N	N	N	N	N	C	N	C	C	C	C
Marker102581	92	N	N	N	N	G	G	G	N	G	N	G	G	N	N	G	G	G	G	G	G	G	K	N	G	N	G	N	N	G	G	N	N	G	G	G	G	G	G	G
Marker102581	124	N	N	N	N	T	Y	Y	N	Y	N	C	Y	N	N	C	Y	C	T	Y	Y	T	Y	N	T	N	T	N	N	C	Y	N	N	C	C	C	C	C	C	C
Marker102581	133	N	N	N	N	T	G	K	N	K	N	G	K	N	N	G	K	G	T	K	K	T	K	N	T	N	T	N	N	G	K	N	N	G	G	N	G	G	G	G
Marker102581	136	N	N	N	N	G	G	G	N	G	N	G	G	N	N	G	G	A	G	G	G	G	G	N	G	N	G	N	N	G	G	N	N	G	G	G	G	G	G	G
Marker102581	173	N	N	N	N	C	Y	Y	N	Y	N	T	Y	N	N	T	Y	T	C	Y	Y	C	Y	N	C	N	C	N	N	T	Y	N	N	T	T	T	T	T	T	T
Marker102581	183	N	N	N	N	G	G	G	N	G	N	G	G	N	N	G	G	A	G	G	G	G	G	N	G	N	G	N	N	G	G	N	N	G	G	G	G	G	G	G
Marker102582	46	A	N	N	N	A	W	W	N	A	N	A	W	W	A	W	A	T	N	A	A	N	A	A	T	N	A	A	N	N	W	A	W	A	A	A	A	A	N	T
Marker102582	121	G	N	N	N	G	R	G	N	G	N	R	A	G	G	G	G	G	N	G	G	N	G	A	G	N	G	G	N	N	G	G	G	G	G	G	G	G	N	G
Marker102582	127	G	N	N	N	R	R	A	N	A	N	G	G	R	G	A	R	A	N	G	R	N	A	G	A	N	A	G	N	N	R	R	A	A	A	R	R	G	N	A
Marker102583	9	N	N	G	N	N	R	G	G	G	R	G	G	R	G	R	G	G	R	N	G	R	G	G	G	G	N	G	N	A	N	G	G	G	N	N	G	N	N	R
Marker102583	38	N	N	T	N	N	W	T	T	T	W	T	T	W	T	T	T	T	W	N	T	W	T	T	T	T	N	T	N	A	N	T	N	T	N	N	T	N	N	W
Marker102590	12	G	N	G	G	G	R	G	A	G	G	G	G	G	G	G	G	N	G	N	G	G	G	G	G	G	G	G	G	G	G	G	G	N	G	N	G	N	N	G
Marker102590	41	K	N	G	G	G	K	G	T	G	K	G	G	G	G	G	K	N	N	N	T	G	G	G	G	G	G	G	G	G	G	G	G	N	T	N	G	N	N	K
Marker102590	61	W	N	T	T	T	W	T	A	T	W	T	T	T	T	T	W	N	T	N	A	T	T	T	T	T	T	T	T	T	T	T	T	N	A	N	T	N	N	W
Marker102590	126	A	N	A	A	A	A	A	A	A	R	A	A	A	A	A	A	N	N	N	G	A	A	A	A	A	A	A	A	A	A	A	A	N	G	N	A	N	N	R
Marker102597	25	A	C	N	N	N	A	A	A	A	N	N	N	C	A	M	A	A	A	N	A	A	N	N	N	A	A	A	C	N	A	A	A	M	N	M	A	A	N	A
Marker102597	59	G	A	N	N	N	G	G	G	G	N	N	N	A	N	R	G	G	G	N	G	G	N	N	N	G	G	G	G	N	G	G	G	R	N	R	G	G	N	G
Marker102600	45	A	A	R	G	N	N	N	N	R	G	G	A	R	G	R	G	G	R	G	N	R	A	A	A	R	G	G	G	G	G	G	G	R	G	G	G	G	R	G
Marker102600	121	C	C	Y	C	N	N	N	N	C	C	C	C	C	C	C	C	C	C	C	N	C	C	C	C	C	C	C	C	C	C	Y	C	Y	C	Y	C	C	Y	C
Marker102600	189	T	T	T	T	N	N	N	N	K	T	T	T	T	T	T	K	T	T	T	N	T	T	T	T	T	T	T	T	T	T	K	K	T	K	T	T	T	T	T
Marker102629	167	C	M	M	N	C	A	C	C	A	N	A	C	N	C	A	A	C	M	M	A	C	C	N	C	N	N	M	A	A	A	N	N	N	C	C	C	A	M	N
Marker102631	17	G	G	R	G	G	G	G	G	R	G	G	G	N	N	N	G	G	G	G	N	G	G	N	A	G	G	G	N	G	R	R	N	N	A	G	G	G	G	G
Marker102631	61	C	C	M	C	C	C	C	C	M	C	N	C	N	N	N	C	C	C	C	N	C	C	N	A	C	C	C	N	C	M	M	N	N	A	C	C	C	C	C
Marker102631	103	C	C	M	C	C	C	C	C	M	C	C	C	N	N	N	C	C	C	C	N	C	C	N	A	C	C	C	N	C	M	M	N	N	A	C	C	C	C	C
Marker102631	153	G	G	R	G	G	G	G	G	R	G	G	G	N	N	N	G	G	G	G	N	N	G	N	A	G	G	G	N	G	R	R	N	N	A	G	G	G	G	G
Marker102631	196	T	T	K	T	T	T	T	T	K	T	T	T	N	N	N	T	T	T	T	N	T	T	N	G	T	T	T	N	T	K	K	N	N	G	T	T	T	T	T
Marker102635	16	G	N	N	G	G	N	G	N	N	N	G	G	N	G	G	G	G	R	N	G	G	G	G	G	G	G	N	G	G	R	N	G	N	N	G	G	G	N	G
Marker102635	34	K	N	N	G	G	N	T	N	N	N	G	G	N	G	T	G	G	K	N	G	G	G	T	G	G	G	N	G	G	G	N	G	N	N	G	G	G	G	T
Marker102635	90	G	N	N	G	G	N	G	N	N	N	G	G	N	G	G	G	G	R	N	G	G	G	G	G	G	G	N	G	G	R	N	G	N	N	G	G	G	G	G
Marker102635	144	A	N	N	A	A	N	A	N	N	N	A	A	N	A	A	A	A	M	N	A	A	A	A	A	A	A	N	A	A	M	N	A	N	N	A	A	A	A	A
Marker102635	178	A	N	N	G	G	N	A	N	N	N	A	N	N	A	A	R	A	A	N	G	G	A	A	A	A	R	N	A	A	A	N	G	N	N	A	G	G	A	A
Marker102641	188	T	T	T	T	T	T	T	N	T	N	T	T	C	T	N	T	N	N	T	Y	T	T	T	T	N	N	T	N	N	N	N	N	N	N	Y	N	Y	N	N
Marker102645	38	A	A	G	N	A	A	A	G	G	N	G	N	N	N	A	G	G	G	N	R	R	G	G	N	R	G	G	N	N	G	N	N	A	G	G	G	G	G	A
Marker102645	82	A	A	G	N	A	A	A	G	G	N	G	N	N	N	A	G	G	G	N	R	R	G	G	N	R	G	G	N	N	G	N	N	A	G	G	G	G	G	A
Marker102645	151	C	C	T	N	C	C	C	T	T	N	T	N	N	N	C	T	T	T	N	Y	Y	T	T	N	Y	T	T	N	N	T	N	N	C	T	T	T	T	T	C
Marker102645	165	C	C	C	N	T	C	T	C	C	N	C	N	N	N	Y	C	C	C	N	C	Y	C	C	N	C	C	C	N	N	C	N	N	C	C	C	C	C	C	C
Marker102645	170	A	A	G	N	A	A	A	G	G	N	G	N	N	N	A	G	G	G	N	G	R	G	G	N	R	G	G	N	N	G	N	N	A	G	G	G	G	G	A
Marker102645	173	G	G	A	N	G	G	G	A	A	N	A	N	N	N	G	A	A	A	N	R	R	A	A	N	R	A	A	N	N	A	N	N	G	A	A	A	A	A	G
Marker102645	205	G	K	G	N	G	T	G	G	G	N	G	N	N	N	G	G	G	G	N	K	G	G	G	N	K	G	G	N	N	G	N	N	G	G	G	G	G	G	T
Marker102646	35	C	M	C	M	C	N	N	N	N	N	C	C	M	N	A	N	C	C	C	C	A	C	N	C	N	C	N	C	A	N	N	C	N	M	C	M	C	C	C
Marker102646	67	G	K	G	G	G	N	N	N	N	N	K	K	K	N	K	N	N	G	G	G	G	G	N	T	N	G	N	G	G	N	N	G	N	K	G	G	G	G	G
Marker102646	142	C	M	C	C	C	N	N	N	N	N	C	C	C	N	C	N	C	N	C	C	A	C	N	C	N	C	N	C	A	N	N	C	N	C	C	C	C	C	C
Marker102646	188	T	T	T	T	T	N	N	N	N	N	W	T	W	N	W	N	A	T	W	T	T	A	N	T	N	W	N	A	T	N	N	W	N	W	T	T	T	A	T
Marker102651	97	G	R	G	G	G	G	R	G	G	G	G	G	R	G	G	G	N	G	N	N	G	N	N	G	N	G	G	R	N	G	G	R	G	R	G	R	G	R	G
Marker102653	48	G	K	T	N	N	N	G	G	G	G	G	G	G	G	G	G	G	N	N	N	G	G	G	G	G	N	G	T	T	G	N	N	G	N	N	G	G	N	G
Marker102653	60	T	K	G	N	N	N	T	T	T	T	T	T	T	T	T	T	T	N	N	N	T	T	T	T	T	N	T	G	G	T	N	N	T	N	N	T	T	N	T
Marker102653	162	T	W	A	N	N	N	T	T	T	T	T	T	T	T	T	T	T	N	N	N	T	T	T	T	T	N	T	A	A	T	N	N	T	N	N	T	T	N	T
Marker102655	19	M	C	M	C	C	M	M	M	C	M	M	M	C	M	C	C	C	C	M	C	C	M	M	C	C	C	C	N	M	C	C	M	M	C	C	M	C	M	M
Marker102656	122	T	T	T	T	N	N	C	T	T	N	T	N	T	Y	T	C	T	N	T	T	N	N	N	T	N	N	Y	N	T	N	T	T	T	N	C	N	T	N	T
Marker102656	132	C	C	C	C	N	N	C	C	C	N	T	N	C	C	C	C	C	N	C	C	N	N	N	C	N	N	C	N	Y	N	C	T	C	N	C	N	C	N	C
Marker102656	159	C	C	M	A	N	N	C	A	C	N	C	N	C	C	C	C	C	N	C	M	N	N	N	C	N	N	C	N	C	N	N	C	M	N	C	N	C	N	C
Marker102656	202	A	G	G	G	N	N	G	G	A	N	A	N	R	R	R	G	A	N	A	G	N	N	N	A	N	N	R	N	R	N	G	A	R	N	G	N	G	N	G
Marker102656	205	A	A	A	A	N	N	A	A	G	N	A	N	R	R	R	A	R	N	G	A	N	N	N	N	N	N	A	N	R	N	A	A	R	N	A	N	A	N	A
Marker102656	209	T	A	T	T	N	N	T	T	T	N	T	N	T	W	T	T	T	N	T	T	N	N	N	T	N	N	T	N	T	N	T	T	T	N	T	N	T	N	T
Marker102661	127	N	A	N	N	A	N	N	A	N	A	N	N	N	A	A	G	A	A	N	N	G	N	A	N	A	N	N	R	A	G	A	N	A	A	N	A	N	A	N
Marker102661	172	N	G	N	N	C	N	N	G	N	G	N	N	N	G	C	C	G	G	N	N	C	N	S	N	C	N	N	C	C	C	C	N	G	G	N	C	N	G	N
Marker102661	180	N	C	N	N	C	N	N	C	C	C	N	N	N	C	C	T	C	C	N	N	T	N	C	N	C	N	N	Y	C	T	C	N	C	C	N	C	N	C	N
Marker102662	59	G	G	C	G	N	N	G	G	G	G	C	G	N	S	N	N	G	C	C	S	C	N	N	C	C	N	G	N	N	N	N	N	N	C	C	C	C	S	G
Marker102662	69	C	C	A	C	N	N	C	C	C	C	A	C	N	M	N	N	C	A	A	M	A	N	N	A	A	N	C	N	N	N	N	N	N	A	A	A	A	M	C
Marker102662	108	A	A	A	A	N	N	A	A	A	A	W	A	N	W	N	N	A	W	A	W	A	N	N	A	T	N	A	N	N	N	N	N	N	T	T	N	A	A	A
Marker102662	116	T	T	T	T	N	N	T	T	T	T	T	T	N	T	N	N	T	T	C	T	C	N	N	T	T	N	T	N	N	N	N	N	N	T	T	T	C	Y	T
Marker102679	136	N	A	A	G	N	A	G	N	N	N	R	G	A	A	G	N	N	A	A	A	N	N	G	A	N	A	R	G	N	N	R	N	A	A	A	G	R	R	N
Marker102679	168	N	T	T	A	N	T	A	N	N	N	W	A	T	T	A	N	N	T	T	T	N	N	A	T	N	T	W	A	N	N	W	N	T	T	T	A	W	W	N
Marker102679	187	N	G	G	G	N	T	G	N	N	N	G	G	G	G	G	N	N	G	G	G	N	N	G	G	N	G	G	G	N	N	K	N	G	G	G	G	G	G	N
Marker102681	30	N	G	N	G	N	A	R	N	G	N	G	G	N	N	G	G	N	R	A	N	N	G	N	G	G	G	G	N	G	N	G	A	N	N	G	G	A	N	N
Marker102681	51	N	A	N	A	N	C	M	N	A	N	A	A	N	N	A	A	N	M	C	N	N	A	N	A	A	A	A	N	A	N	A	C	N	N	A	A	C	N	N
Marker102687	4	C	Y	T	T	T	Y	C	C	Y	Y	C	Y	C	T	C	T	C	C	N	Y	N	Y	Y	Y	N	C	Y	Y	Y	T	N	Y	C	N	C	C	N	T	Y
Marker102687	134	T	Y	C	C	C	Y	T	T	Y	Y	T	Y	T	C	T	C	T	T	N	C	N	Y	Y	Y	N	N	Y	C	Y	C	N	C	T	N	T	T	N	C	Y
Marker102688	25	C	C	N	C	N	C	C	N	N	N	T	N	C	N	C	C	N	N	N	N	C	N	C	N	C	C	N	T	N	C	C	C	C	N	N	C	N	N	C
Marker102688	29	M	A	N	A	N	A	A	N	N	N	A	N	A	N	C	A	N	N	N	N	A	N	A	N	A	A	A	A	N	A	A	A	A	N	N	A	N	N	A
Marker102688	106	S	G	N	G	N	G	G	N	N	N	G	N	G	N	C	G	N	N	N	N	G	N	G	N	G	G	G	G	N	G	G	G	G	N	N	G	N	N	G
Marker102688	198	Y	C	N	C	N	C	C	N	N	N	C	N	C	N	T	C	N	N	N	N	C	N	C	N	C	C	C	C	N	C	C	C	C	N	N	C	N	N	C
Marker102690	60	M	C	C	C	M	C	M	M	C	C	C	C	M	C	C	C	C	C	C	M	C	C	C	C	C	M	C	M	C	M	C	C	M	C	C	C	N	M	C
Marker102690	68	C	C	C	C	C	C	Y	C	C	C	C	C	C	Y	C	C	C	C	C	C	Y	C	C	C	C	C	Y	Y	T	C	C	Y	C	C	Y	Y	N	Y	C
Marker102690	97	C	C	C	C	C	C	Y	C	C	C	C	C	Y	Y	C	C	C	C	C	C	Y	C	C	C	C	C	Y	Y	T	C	C	Y	C	C	Y	Y	N	Y	C
Marker102690	117	T	K	K	T	T	T	T	T	T	T	T	T	T	T	T	K	K	T	T	K	K	K	T	K	T	T	T	T	T	T	K	T	T	T	T	T	N	T	T
Marker102690	160	T	T	T	T	T	T	T	T	T	T	T	T	T	W	T	T	T	T	T	T	W	T	T	T	T	T	W	T	T	T	T	T	W	T	T	T	N	W	T
Marker102690	181	W	T	W	T	W	A	W	T	W	T	A	A	T	W	A	T	W	A	W	T	T	W	W	W	W	W	W	T	T	W	T	W	W	T	W	W	N	W	W
Marker102699	122	N	G	N	N	G	N	N	A	A	N	N	N	R	A	N	N	A	N	N	G	A	A	A	A	A	A	A	N	A	A	N	N	N	A	N	A	R	A	N
Marker102699	147	N	T	N	N	T	N	N	G	G	N	N	N	K	G	N	N	G	N	N	T	G	G	G	G	G	G	G	N	G	G	N	T	N	G	N	G	K	G	N
Marker102699	153	N	A	N	N	A	N	N	G	G	N	N	N	R	G	N	N	G	N	N	A	G	G	G	G	G	G	G	N	G	G	N	G	N	G	N	G	R	G	N
Marker102699	171	N	A	N	N	A	N	N	G	G	N	N	N	R	G	N	N	G	N	N	A	G	G	G	G	G	G	G	N	G	G	N	G	N	G	N	G	R	G	N
Marker102699	190	N	G	N	N	G	N	N	C	C	N	N	N	S	C	N	N	C	N	N	G	C	C	C	C	C	C	C	N	C	C	N	C	N	C	N	C	S	C	N
Marker102700	4	W	W	N	N	T	W	T	W	N	A	W	W	T	W	W	T	W	W	A	T	W	W	W	W	A	A	W	T	T	W	A	A	W	T	W	T	T	A	W
Marker102700	118	K	G	N	N	T	K	G	K	N	G	G	G	G	K	K	G	K	G	K	T	G	K	K	K	G	G	G	G	G	G	G	G	G	G	G	G	G	G	G
Marker102700	174	G	G	N	N	G	G	G	G	N	G	G	G	G	G	G	G	G	G	G	G	G	G	G	G	G	G	G	G	R	G	G	G	G	G	G	G	G	G	G
Marker102704	6	N	A	A	A	N	A	A	A	A	A	A	A	A	A	A	W	N	A	A	A	A	A	A	A	A	A	A	A	A	A	A	A	W	A	T	W	W	T	A
Marker102704	13	N	A	A	A	N	A	A	T	A	W	W	W	A	W	A	A	N	A	A	A	A	A	A	A	A	A	A	A	A	A	A	W	A	A	A	A	A	A	A
Marker102704	106	N	S	S	S	N	S	G	G	S	S	G	S	C	S	C	C	N	C	G	S	G	G	C	S	G	C	C	C	C	C	C	G	C	C	C	S	C	C	C
Marker102704	149	N	G	S	G	N	G	G	G	G	S	G	G	S	G	G	C	N	G	G	G	G	G	G	G	G	G	G	G	G	G	G	G	S	G	C	S	S	C	G
Marker102704	163	N	C	C	C	N	S	C	C	C	S	C	S	S	C	G	C	N	C	C	C	C	C	G	S	C	C	G	C	G	C	G	C	S	C	C	C	S	C	C
Marker102704	189	N	Y	Y	Y	N	Y	C	C	Y	Y	C	Y	T	Y	T	T	N	T	C	Y	C	C	T	Y	C	T	T	T	T	T	T	C	T	T	T	Y	T	T	T
Marker102704	192	N	Y	Y	Y	N	Y	T	T	Y	Y	T	Y	C	Y	C	C	N	C	T	Y	T	T	C	Y	T	C	C	C	C	C	C	T	C	C	C	Y	C	C	C
Marker102705	31	T	T	T	T	T	T	T	T	T	N	N	Y	C	T	N	N	T	T	Y	T	T	N	T	T	N	C	C	T	N	T	T	T	T	T	N	C	T	N	Y
Marker102705	76	T	T	T	T	T	T	G	T	G	N	N	K	G	T	N	N	T	T	G	T	T	N	T	G	N	G	G	T	N	T	G	T	K	K	N	G	K	T	K
Marker102705	138	C	C	C	Y	C	C	C	C	C	N	C	Y	C	T	N	N	C	C	C	C	Y	N	C	C	N	C	C	C	N	C	C	C	C	C	N	C	C	N	C
Marker102705	173	A	A	A	A	A	A	A	A	A	N	A	A	A	A	N	N	A	A	A	A	A	N	A	C	N	A	A	A	N	A	A	A	A	A	N	A	A	A	A
Marker102706	33	C	G	G	N	G	G	N	S	S	G	N	N	N	N	S	N	N	N	C	G	N	N	N	N	C	N	C	C	C	N	G	N	C	C	C	C	S	G	C
Marker102706	60	T	T	T	N	T	T	N	T	W	T	N	N	N	N	W	N	N	N	W	T	N	N	N	N	A	N	T	A	T	N	T	N	T	W	T	T	T	T	T
Marker102706	66	T	C	C	N	C	C	N	Y	Y	C	N	N	N	N	Y	N	N	N	T	C	N	N	N	N	T	N	T	T	T	N	C	N	T	T	T	T	Y	C	T
Marker102706	94	T	C	C	N	C	C	N	Y	Y	C	N	N	N	N	C	N	N	N	T	C	N	N	N	N	T	N	T	T	T	N	C	N	T	T	T	T	Y	C	T
Marker102706	120	A	G	G	N	G	G	N	R	R	G	N	N	N	N	R	N	N	N	A	G	N	N	N	N	A	N	A	A	A	N	G	N	A	R	A	A	R	G	A
Marker102706	124	G	G	G	N	G	G	N	G	G	G	N	N	N	N	G	N	N	N	G	G	N	N	N	N	G	N	G	G	G	N	G	N	G	K	G	G	G	G	G
Marker102706	173	G	G	G	N	G	G	N	G	G	G	N	N	N	N	G	N	N	N	G	G	N	N	N	N	G	N	G	G	G	N	G	N	G	K	G	G	G	G	G
Marker102725	133	N	N	A	A	A	A	A	N	N	A	A	A	N	N	G	A	R	A	G	N	N	A	A	N	N	A	N	N	N	N	N	A	A	N	A	N	N	N	N
Marker102725	208	N	N	C	C	C	C	C	N	N	C	C	C	N	N	C	C	C	C	C	N	N	C	C	N	N	C	N	N	N	N	N	C	C	N	C	N	N	N	N
Marker102726	8	R	G	A	R	G	R	G	N	G	G	A	G	G	N	A	G	G	N	R	N	G	R	N	G	G	N	G	N	R	G	N	A	N	N	A	G	G	R	N
Marker102726	97	G	G	G	G	G	G	G	N	G	G	G	G	R	N	G	G	G	N	G	N	G	G	N	G	A	N	G	N	G	A	N	G	N	N	G	G	G	G	N
Marker102726	117	G	A	G	G	G	G	G	N	G	R	G	G	R	N	G	A	G	N	R	N	G	R	N	G	G	N	G	N	R	G	N	G	N	N	G	G	R	G	N
Marker102727	20	N	R	N	N	G	N	N	N	N	G	N	G	G	A	G	G	G	A	G	G	R	G	G	N	A	G	N	N	G	G	G	G	G	R	R	A	G	R	G
Marker102727	30	N	Y	N	N	Y	N	N	N	N	T	N	Y	T	C	T	T	C	C	C	Y	C	C	C	N	C	T	N	N	C	T	T	C	T	Y	C	C	T	C	T
Marker102727	83	N	C	N	N	Y	N	N	N	N	T	N	Y	T	C	T	T	C	C	C	Y	Y	C	C	N	C	N	N	N	C	T	T	C	C	Y	C	C	T	C	C
Marker102727	137	N	R	N	N	R	N	N	N	N	G	N	R	G	G	G	G	A	G	A	R	R	R	A	N	G	G	N	N	A	G	G	A	G	G	R	G	G	R	G
Marker102727	151	N	K	N	N	K	N	N	N	N	G	N	K	G	T	G	G	T	T	T	K	T	T	T	N	T	G	N	N	T	G	G	T	G	K	T	T	G	T	G
Marker102755	66	G	G	G	T	T	N	G	K	K	K	T	N	T	T	N	K	K	K	K	N	T	K	K	N	K	T	K	N	G	T	G	T	K	K	N	N	G	K	G
Marker102755	156	C	C	C	C	C	N	C	C	C	M	C	N	C	C	N	C	M	C	C	N	C	M	M	N	C	C	C	N	C	C	C	C	C	C	N	N	C	M	C
Marker102755	177	A	A	R	G	G	N	G	G	G	G	G	N	G	G	N	G	G	G	G	N	G	G	R	N	R	G	R	N	G	G	G	G	R	G	N	N	G	R	G
Marker102755	184	C	C	C	G	G	N	C	S	S	S	G	N	G	G	N	S	S	S	S	N	G	S	S	N	S	G	S	N	C	G	C	G	S	S	N	N	C	S	C
Marker102758	39	N	R	N	A	G	N	N	N	N	G	G	N	G	G	G	N	N	N	A	G	A	N	N	G	G	G	N	G	A	G	N	R	G	G	R	G	G	R	G
Marker102758	104	N	C	N	T	C	N	N	N	N	C	C	N	C	C	C	N	N	N	C	C	T	N	N	C	C	C	N	C	Y	C	N	C	C	C	C	C	C	C	C
Marker102768	79	N	N	N	T	Y	N	T	C	N	N	T	T	T	N	N	N	N	T	N	T	T	T	N	T	N	N	N	N	T	T	T	N	T	C	T	T	C	T	N
Marker102768	194	N	N	N	Y	Y	N	Y	C	N	N	Y	T	Y	N	N	N	N	Y	N	T	C	Y	N	C	N	N	N	N	T	Y	C	N	C	C	Y	T	C	C	N
Marker102786	109	C	N	N	N	Y	N	N	C	C	Y	Y	Y	C	N	T	N	T	Y	C	C	N	Y	C	T	N	Y	N	N	C	T	N	C	N	C	C	C	C	C	N
Marker102791	8	C	N	C	N	C	N	N	N	C	C	C	C	C	C	N	C	C	C	A	M	M	N	C	C	M	C	C	N	C	C	C	C	C	C	C	C	C	C	M
Marker102791	20	T	N	T	N	T	N	N	N	T	W	T	W	T	T	N	T	T	T	T	T	T	N	W	W	T	T	T	N	T	T	W	W	A	T	T	A	W	T	T
Marker102791	102	T	N	T	N	T	N	N	N	T	T	T	T	T	T	N	T	T	W	T	T	W	N	W	T	T	T	T	N	T	T	T	T	T	W	T	T	T	T	T
Marker102791	159	T	N	T	N	T	N	N	N	T	T	T	T	T	T	N	T	T	T	A	W	W	N	T	T	W	T	T	N	T	T	T	T	T	T	T	T	T	T	W
Marker102791	193	C	N	C	N	C	N	N	N	C	Y	C	Y	C	C	N	C	C	C	C	C	C	N	Y	Y	C	C	C	N	C	C	Y	Y	T	C	C	Y	Y	C	C
Marker102795	93	N	A	A	N	N	N	N	A	N	N	A	N	N	A	A	A	A	A	R	N	A	N	N	G	A	A	R	R	A	G	A	A	N	N	A	A	A	G	A
Marker102800	35	G	G	R	N	G	G	G	R	R	G	R	G	G	G	G	G	G	A	N	G	A	N	R	N	G	G	G	G	G	N	N	N	N	G	N	G	N	G	G
Marker102800	54	G	G	G	N	G	G	G	G	G	G	G	G	G	R	G	G	G	G	N	G	G	N	G	N	G	G	A	G	G	N	N	N	N	G	N	G	N	R	G
Marker102802	14	A	G	N	G	A	N	N	G	A	N	A	A	G	A	N	N	R	R	N	R	R	R	A	A	A	N	N	A	N	A	A	G	R	N	N	A	R	A	G
Marker102802	106	C	T	N	T	C	N	N	T	C	N	C	C	T	C	N	N	Y	Y	N	Y	Y	Y	C	C	C	N	N	C	N	C	C	T	Y	N	N	C	Y	C	T
Marker102808	4	N	A	W	A	A	A	A	A	W	A	A	A	A	A	A	A	A	A	N	A	A	A	A	A	A	A	A	A	A	A	A	A	A	A	A	T	N	A	A
Marker102808	179	N	C	Y	C	C	C	C	C	Y	Y	C	C	C	C	C	C	C	C	N	C	C	C	C	C	C	C	C	C	C	C	C	C	C	C	C	T	N	C	C
Marker102808	183	N	A	R	A	A	A	A	A	R	R	A	A	A	A	A	A	A	A	N	A	A	A	A	A	A	A	A	A	A	A	A	A	A	A	A	G	N	A	A
Marker102808	198	N	T	Y	T	T	T	T	T	Y	Y	T	T	T	T	T	T	T	T	N	T	T	T	T	T	T	T	T	T	T	T	T	T	T	T	T	C	N	T	T
Marker102808	202	N	T	Y	T	T	T	T	T	Y	Y	T	T	T	T	T	T	T	T	N	T	T	T	T	T	T	T	T	T	T	T	T	T	T	T	T	C	N	T	T
Marker102808	207	N	G	S	G	G	G	G	G	S	S	G	G	G	G	G	G	G	G	N	G	G	G	G	G	G	G	G	G	G	G	G	G	G	G	G	C	N	G	G
Marker102813	15	T	G	K	G	N	G	G	N	N	K	G	G	G	K	G	G	G	G	K	G	G	G	K	G	K	N	G	G	G	G	G	G	G	G	G	N	G	G	G
Marker102813	45	C	M	C	C	N	C	C	N	N	C	C	C	C	C	C	C	C	C	C	A	M	M	M	M	C	N	C	A	C	C	C	M	C	C	C	N	M	C	C
Marker102813	153	A	G	G	G	N	G	G	N	N	R	G	G	G	G	G	G	R	G	G	G	G	G	R	G	G	N	G	G	G	G	G	G	G	G	G	N	G	G	G
Marker102813	159	A	R	R	G	N	G	G	N	N	R	A	A	G	R	G	G	R	G	R	A	R	A	A	R	R	N	G	A	G	G	R	R	G	G	G	N	A	G	R
Marker102813	179	A	G	G	G	N	G	G	N	N	R	G	G	G	G	G	G	G	G	G	N	G	G	R	G	G	N	G	G	G	G	G	G	G	G	G	N	G	G	G
Marker102813	186	C	T	Y	T	N	T	T	N	N	Y	T	T	T	T	T	T	T	T	Y	T	T	T	Y	T	T	N	T	T	T	T	T	T	T	T	T	N	T	T	T
Marker102813	195	T	C	C	C	N	C	C	N	N	Y	C	C	C	C	C	C	C	C	C	C	C	C	Y	C	C	N	C	C	C	C	C	C	C	C	C	N	C	C	C
Marker102815	7	N	G	N	N	G	N	N	G	N	N	G	N	N	A	N	G	R	N	A	G	N	A	A	A	G	N	R	N	A	G	N	N	A	G	N	N	R	A	G
Marker102815	46	N	G	N	N	G	N	N	G	N	N	G	N	N	G	N	G	G	N	G	G	N	G	G	G	G	N	G	N	G	G	N	N	G	G	N	N	G	G	G
Marker102815	61	N	T	N	N	T	N	N	T	N	N	T	N	N	T	N	W	T	N	T	A	N	T	T	T	T	N	W	N	T	A	N	N	T	A	N	N	W	T	A
Marker102815	193	N	C	N	N	C	N	N	C	N	N	C	N	N	C	N	Y	C	N	C	T	N	C	C	C	C	N	Y	N	C	T	N	N	C	T	N	N	Y	C	T
Marker102815	200	N	C	N	N	C	N	N	C	N	N	C	N	N	C	N	G	C	N	C	G	N	C	C	C	C	N	S	N	C	G	N	N	C	G	N	N	S	C	G
Marker102816	18	A	W	A	N	W	N	A	N	A	A	W	W	N	A	A	A	A	A	A	T	A	A	A	A	W	A	W	W	A	A	T	A	A	A	T	W	N	W	A
Marker102816	41	T	Y	T	N	Y	N	T	N	T	T	Y	Y	N	T	T	T	T	T	T	C	T	T	T	T	Y	T	Y	Y	T	T	C	T	T	T	C	Y	N	Y	T
Marker102816	44	A	R	A	N	R	N	A	N	A	A	R	R	N	A	A	A	A	A	A	G	A	A	A	A	R	A	R	R	A	A	G	A	A	A	G	R	N	R	A
Marker102816	106	N	Y	C	N	C	N	C	N	C	Y	C	C	N	C	C	C	C	C	C	C	C	C	Y	C	C	C	C	Y	Y	C	C	C	C	C	C	Y	N	C	C
Marker102818	70	R	G	G	R	R	N	N	R	G	A	R	G	A	N	G	N	G	G	G	G	G	R	G	R	A	R	G	N	G	A	R	A	R	A	G	G	N	G	G
Marker102818	89	R	A	A	R	R	N	N	R	A	G	R	A	G	N	A	N	A	A	A	A	A	R	A	R	G	R	A	N	A	G	R	G	R	G	A	A	N	A	A
Marker102818	105	K	G	G	K	T	N	N	K	G	T	K	G	T	N	T	N	T	K	G	G	G	K	G	K	T	K	T	N	G	T	K	T	T	T	G	G	N	G	G
Marker102818	123	Y	C	C	Y	Y	N	N	Y	C	T	Y	C	T	N	C	N	C	C	C	C	C	Y	C	Y	T	Y	C	N	C	T	Y	T	Y	T	C	C	N	C	C
Marker102818	140	G	G	G	G	G	N	N	G	G	G	G	G	G	N	G	N	G	G	K	G	G	G	G	G	G	G	G	N	T	G	G	G	G	G	T	G	N	K	G
Marker102818	161	K	G	G	K	K	N	N	K	G	T	K	G	T	N	T	N	G	K	G	G	G	K	G	K	T	K	G	N	G	T	K	T	K	T	G	G	N	G	G
Marker102818	182	R	A	A	R	G	N	N	R	A	G	R	A	G	N	G	N	G	R	R	A	R	R	A	R	G	R	G	N	G	G	R	G	G	G	G	A	N	R	A
Marker102831	55	G	A	N	A	N	A	G	N	G	N	G	G	G	G	G	N	N	N	A	N	A	N	N	G	G	N	A	G	G	N	N	R	G	N	R	R	A	R	G
Marker102831	61	C	C	N	C	N	C	C	N	C	N	C	T	T	Y	C	N	N	N	C	N	C	N	N	Y	C	N	C	C	C	N	N	Y	C	N	Y	C	C	C	C
Marker102831	103	C	C	N	C	N	C	C	N	C	N	C	G	G	S	C	N	N	N	C	N	C	N	N	G	C	N	C	C	C	N	N	S	C	N	S	C	C	C	C
Marker102831	110	C	C	N	C	N	C	C	N	C	N	C	T	T	Y	C	N	N	N	C	N	C	N	N	T	C	N	C	C	C	N	N	Y	C	N	Y	C	C	C	C
Marker102831	121	C	C	N	C	N	C	C	N	C	N	C	T	T	Y	C	N	N	N	C	N	C	N	N	Y	C	N	C	C	C	N	N	Y	C	N	Y	C	C	C	C
Marker102845	19	T	T	N	W	A	N	W	T	W	W	T	W	N	A	N	N	A	N	A	T	A	T	T	A	A	N	W	A	A	A	N	N	W	W	W	T	N	N	A
Marker102845	27	C	C	N	C	C	N	C	C	C	C	C	C	N	C	N	N	C	N	C	C	C	C	C	M	A	N	C	C	C	C	N	N	C	C	C	C	N	N	C
Marker102845	70	G	G	N	G	G	N	K	G	G	K	G	K	N	G	N	N	G	N	K	G	G	G	G	G	G	N	G	G	G	G	N	N	G	G	G	G	N	N	G
Marker102845	94	G	G	N	G	G	N	G	G	G	G	G	G	N	G	N	N	G	N	G	G	G	N	G	G	G	N	G	G	T	G	N	N	G	G	K	G	N	N	G
Marker102845	126	A	A	N	A	A	N	A	A	A	R	A	R	N	A	N	N	A	N	R	A	A	A	A	A	A	N	A	A	A	A	N	N	A	A	A	A	N	N	A
Marker102845	177	A	A	N	G	G	N	R	A	R	G	A	R	N	G	N	N	G	N	G	A	G	A	G	G	G	N	R	G	G	G	N	N	R	R	R	A	N	N	G
Marker102857	24	N	G	G	N	A	G	G	A	A	R	G	N	R	A	G	N	G	G	R	R	G	R	A	G	A	A	R	A	G	A	A	A	R	N	A	A	A	R	N
Marker102857	51	C	C	C	N	C	C	C	C	C	C	C	N	M	C	C	N	M	C	M	C	C	M	C	M	C	C	C	C	C	C	C	C	C	N	C	C	C	M	N
Marker102857	87	G	G	G	N	A	G	G	A	A	R	G	A	R	A	G	N	G	G	R	R	G	R	A	G	A	A	R	A	G	A	A	A	R	N	A	A	A	R	N
Marker102858	149	A	N	A	A	N	G	N	R	N	A	G	G	G	A	G	N	R	A	A	A	N	G	A	N	R	N	N	A	G	N	A	A	N	R	A	A	R	A	N
Marker102863	29	C	C	C	C	C	C	Y	C	C	N	C	N	C	C	Y	T	C	N	N	C	C	C	N	C	Y	N	C	Y	C	C	N	N	N	N	N	N	C	T	C
Marker102863	87	C	T	C	C	C	C	C	C	C	N	C	N	C	C	C	C	C	N	N	Y	C	C	N	Y	C	N	C	C	C	C	N	N	C	N	N	N	T	C	C
Marker102863	98	G	A	G	G	G	G	G	G	G	N	G	N	G	G	G	G	G	N	N	R	G	G	N	R	G	N	G	G	G	G	N	N	N	N	N	N	A	G	G
Marker102863	119	N	C	M	C	C	C	M	C	M	N	C	N	M	C	C	C	C	N	N	M	C	C	N	C	M	N	C	C	A	C	N	N	C	N	N	N	C	C	C
Marker102863	208	G	G	G	G	R	A	G	G	R	N	G	N	R	G	R	G	G	N	N	G	A	G	N	G	G	N	G	G	G	G	N	N	G	N	N	N	G	G	R
Marker102864	63	N	N	N	N	N	N	T	N	T	N	T	T	N	N	Y	T	T	Y	T	T	T	N	N	T	N	T	N	N	T	T	T	T	N	T	T	C	T	T	Y
Marker102873	71	N	G	N	N	G	G	G	G	R	N	G	R	R	G	A	G	G	R	G	G	G	G	G	G	N	N	G	A	G	A	N	N	N	G	N	G	G	G	N
Marker102873	90	N	T	N	N	T	T	T	T	T	N	T	T	K	T	T	T	T	T	T	T	T	T	T	T	N	N	T	T	T	T	N	N	N	T	N	T	T	T	N
Marker102873	105	N	T	N	N	T	T	T	T	T	N	T	T	W	T	T	T	T	T	T	T	T	T	T	T	N	N	T	T	T	T	N	N	N	T	N	T	T	T	N
Marker102873	154	N	G	N	N	G	G	G	G	G	N	G	G	G	G	G	G	G	G	G	G	G	G	G	G	N	N	G	G	G	G	N	N	N	G	N	G	G	G	N
Marker102879	9	G	R	R	N	G	N	G	G	N	G	G	G	N	N	R	N	N	G	G	N	G	N	N	N	G	N	N	R	G	A	G	G	G	A	G	G	A	N	N
Marker102879	65	C	Y	Y	N	C	N	C	C	N	C	C	C	N	N	Y	N	N	C	C	N	C	N	N	N	C	N	N	Y	C	T	C	C	C	T	C	C	C	N	N
Marker102884	77	N	G	R	A	N	G	G	N	G	N	G	G	N	G	G	N	G	G	A	N	R	N	N	G	N	N	G	G	A	G	A	N	N	N	A	G	R	N	G
Marker102884	119	N	A	R	G	N	A	G	N	G	N	G	G	N	A	G	N	A	A	G	N	R	N	N	N	N	N	A	A	G	A	G	N	N	N	G	A	R	N	A
Marker102884	191	N	C	M	A	N	C	A	N	A	N	A	A	N	C	A	N	N	C	A	N	M	N	N	C	N	N	C	C	A	C	A	N	N	N	A	C	M	N	C
Marker102894	13	T	T	T	T	T	T	N	N	T	T	T	T	T	C	T	T	T	T	T	N	T	T	T	T	T	N	N	N	N	N	C	T	N	N	C	T	T	N	C
Marker102900	50	G	G	R	R	G	G	G	N	G	A	G	G	N	G	G	R	G	G	N	G	N	G	G	G	G	G	G	G	G	A	G	G	G	R	G	G	G	G	G
Marker102900	53	G	G	G	G	R	G	G	G	G	G	G	G	N	G	G	G	G	G	N	G	N	G	G	G	G	R	G	G	G	G	R	G	G	G	G	G	R	G	G
Marker102900	65	C	C	C	C	C	C	Y	T	C	C	C	C	N	Y	C	C	C	C	N	C	N	C	C	Y	T	Y	C	C	C	C	C	C	C	C	C	C	C	C	C
Marker102900	170	G	G	G	G	R	G	G	G	G	G	G	G	N	R	G	G	R	G	N	A	N	A	G	G	G	G	G	G	G	G	G	G	R	G	G	G	R	R	G
Marker102900	191	G	G	G	G	R	G	G	G	G	G	G	G	N	R	G	G	R	G	N	A	N	A	G	G	G	G	G	G	G	G	G	G	R	G	G	G	R	R	G
Marker102900	195	T	C	C	Y	Y	C	Y	C	Y	C	T	C	N	C	Y	C	C	C	N	C	N	C	Y	Y	C	Y	C	C	Y	C	Y	T	Y	C	Y	C	Y	C	Y
Marker102906	17	Y	T	Y	T	C	Y	C	N	Y	C	C	T	Y	T	C	Y	C	N	Y	C	N	C	Y	N	N	Y	Y	Y	C	Y	N	C	C	Y	N	C	N	N	T
Marker102906	61	A	G	R	G	A	A	A	N	A	G	G	A	A	R	A	A	G	N	R	G	N	G	R	N	N	A	A	A	A	A	N	A	A	A	N	A	N	N	A
Marker102906	113	T	C	Y	C	T	T	T	N	T	T	T	T	T	Y	T	T	T	N	Y	T	N	T	T	N	N	T	T	T	T	T	N	T	T	T	N	T	N	N	T
Marker102906	138	Y	C	C	C	C	Y	T	N	Y	C	C	C	Y	Y	T	Y	C	N	Y	C	N	C	C	N	N	Y	Y	Y	C	Y	N	T	T	Y	N	C	N	N	C
Marker102920	31	C	C	C	C	C	C	C	C	A	C	C	C	C	C	C	M	C	M	C	C	C	C	M	C	C	C	M	C	C	C	C	C	N	M	M	C	C	C	C
Marker102920	113	T	T	T	T	T	T	T	T	T	T	T	T	T	T	T	T	T	T	T	T	T	T	T	T	T	Y	T	T	T	Y	T	T	N	Y	T	T	T	T	T
Marker102920	119	C	C	C	C	C	C	C	C	A	M	C	C	C	C	C	M	C	M	C	C	C	C	M	C	C	C	C	C	C	C	M	C	N	M	M	C	C	C	C
Marker102920	200	R	A	A	A	A	A	A	A	A	A	A	A	A	A	A	A	A	A	A	A	A	A	R	A	A	A	A	A	A	A	A	A	N	R	A	A	A	A	N
Marker102923	72	C	M	C	M	C	N	M	C	C	C	C	C	C	C	A	N	C	C	C	C	C	C	C	N	C	A	C	M	M	N	C	C	C	C	C	C	C	C	M
Marker102923	124	T	T	T	T	C	N	Y	T	C	T	T	T	Y	T	T	N	T	T	T	T	T	T	T	N	T	T	T	T	T	N	C	T	T	T	T	T	T	T	T
Marker102923	146	T	T	T	T	T	N	T	T	T	T	T	T	T	T	T	N	T	T	T	T	T	T	T	N	T	T	T	T	T	N	W	T	T	T	T	T	T	T	T
Marker102924	86	Y	N	C	C	C	C	T	C	T	C	C	C	C	C	C	C	C	Y	C	Y	Y	C	C	N	C	C	C	C	Y	C	C	C	Y	C	C	N	T	T	Y
Marker102924	95	G	N	R	G	G	G	G	G	G	G	G	G	R	G	G	G	R	G	G	R	G	G	G	N	G	G	G	G	G	G	G	G	G	R	G	N	G	G	G
Marker102924	177	C	N	C	C	T	C	C	C	C	Y	C	C	C	C	C	C	C	C	C	C	C	C	C	N	C	T	Y	C	C	C	Y	C	C	C	C	N	C	C	C
Marker102927	99	A	A	A	A	A	N	N	A	A	N	C	N	A	A	C	A	M	A	A	A	A	M	N	C	A	A	N	N	A	N	A	N	N	A	A	N	N	A	A
Marker102927	120	C	S	C	C	C	N	N	C	C	N	C	N	C	C	C	C	C	G	C	C	C	C	N	C	C	C	N	N	C	N	C	N	N	C	S	N	N	C	G
Marker102927	142	T	K	T	T	T	N	N	T	T	N	T	N	T	T	T	T	T	K	T	T	T	T	N	T	T	T	N	N	T	N	T	N	N	T	K	N	N	T	T
Marker102929	3	W	A	A	W	W	T	T	N	N	W	A	T	W	N	N	A	N	T	W	A	T	A	A	A	A	A	T	A	W	A	A	N	A	W	N	W	N	N	N
Marker102929	29	G	G	A	G	R	G	G	N	N	G	G	G	R	N	N	A	N	G	G	G	G	G	G	G	G	R	G	G	G	G	G	N	R	R	N	R	N	N	N
Marker102929	37	G	G	G	G	G	G	G	N	N	G	G	G	G	N	N	G	N	G	G	G	G	G	G	K	K	G	G	T	G	K	G	N	G	G	N	G	N	N	N
Marker102929	101	C	T	T	Y	Y	C	C	N	N	Y	T	C	Y	N	N	T	N	C	Y	T	C	T	C	C	Y	T	C	C	Y	Y	T	N	T	Y	N	Y	N	N	N
Marker102929	126	Y	C	T	Y	T	C	Y	N	N	Y	C	T	Y	N	N	C	N	T	C	C	Y	C	C	C	C	Y	C	C	Y	C	C	N	Y	Y	N	Y	N	N	N
Marker102929	142	Y	C	C	Y	Y	C	Y	N	N	Y	C	T	C	N	N	C	N	T	C	C	Y	C	C	C	C	C	C	C	Y	C	C	N	C	C	N	C	N	N	N
Marker102929	148	T	T	T	T	T	T	T	N	N	T	T	T	T	N	N	T	N	T	T	T	T	T	T	T	Y	T	T	T	T	Y	T	N	T	T	N	T	N	N	N
Marker102948	56	A	A	A	A	A	A	A	A	R	A	A	N	A	N	A	N	N	A	A	A	R	N	A	R	A	R	N	R	A	A	A	A	N	A	A	R	N	A	N
Marker102948	76	G	A	G	R	A	R	A	G	R	G	A	N	G	N	A	N	N	A	G	G	R	N	A	R	A	G	N	R	R	A	A	R	N	A	R	G	N	R	N
Marker102948	92	C	C	C	C	C	C	C	C	Y	C	C	N	C	N	C	N	N	C	C	C	Y	N	C	Y	C	Y	N	Y	C	C	C	C	N	C	C	Y	N	C	N
Marker102948	145	G	G	T	G	G	G	G	N	G	K	G	N	G	N	G	N	N	G	G	G	G	N	G	G	G	G	N	G	K	G	G	G	N	G	G	G	N	G	N
Marker102948	206	G	G	A	G	G	G	G	G	G	R	G	N	G	N	G	N	N	G	G	G	G	N	G	G	G	G	N	G	R	G	G	G	N	G	G	G	N	G	N
Marker102952	191	R	A	N	N	G	N	N	G	N	R	N	G	N	N	A	G	R	N	N	N	A	R	R	A	A	A	N	A	A	N	G	G	R	G	A	R	G	A	N
Marker102953	57	T	N	K	K	T	T	T	T	T	G	K	K	T	T	N	G	K	N	K	K	T	K	T	K	K	T	T	K	T	N	T	K	G	N	K	G	T	K	T
Marker102953	135	C	N	M	A	C	A	M	M	A	A	M	M	C	C	N	A	M	N	M	M	M	M	M	M	M	M	C	M	M	N	C	M	A	N	A	A	C	M	M
Marker102953	152	T	N	Y	C	T	C	Y	Y	C	C	Y	Y	T	T	N	C	Y	N	Y	Y	Y	Y	Y	Y	Y	Y	T	Y	Y	N	T	Y	C	N	C	C	T	Y	Y
Marker102953	155	A	N	R	G	A	G	R	R	G	G	R	R	A	A	N	G	R	N	R	R	R	R	R	R	R	R	A	R	R	N	A	R	G	N	G	G	A	R	R
Marker102957	37	N	T	N	N	T	A	T	N	T	T	T	N	T	T	N	T	A	T	T	T	T	A	N	N	T	A	W	T	T	T	T	T	A	T	T	T	T	T	T
Marker102957	87	N	G	N	N	G	G	A	N	A	G	G	N	G	R	N	G	G	R	A	G	G	G	N	N	R	G	G	G	A	G	G	G	G	G	G	G	G	G	G
Marker102960	27	C	N	N	N	N	N	C	N	C	N	C	C	N	C	N	C	C	M	C	C	N	C	C	C	C	C	N	N	N	C	C	C	M	C	C	C	C	A	M
Marker102960	79	C	N	N	N	N	N	C	N	T	N	C	C	N	T	N	T	C	Y	C	C	N	C	C	C	C	C	N	N	N	C	Y	C	Y	T	C	Y	T	C	C
Marker102960	194	Y	N	N	N	N	N	C	N	T	N	C	C	N	T	N	T	C	T	C	C	N	C	C	C	C	C	N	N	N	C	Y	T	T	T	T	T	T	T	T
Marker102967	12	N	C	C	C	C	N	N	N	T	N	C	C	Y	C	C	C	C	C	C	T	Y	Y	N	T	N	N	C	N	C	C	C	Y	C	C	C	C	C	N	N
Marker102967	69	N	N	A	G	A	N	N	N	A	N	A	A	A	A	A	A	A	N	A	A	A	A	N	A	N	N	A	N	A	A	A	R	A	A	R	A	R	N	N
Marker102967	99	N	G	G	A	G	N	N	N	G	N	G	G	G	G	G	G	G	N	G	G	G	G	N	G	N	N	G	N	G	N	N	R	N	N	R	G	R	N	N
Marker102967	147	N	C	M	C	C	N	N	N	C	N	C	C	C	C	C	C	C	C	C	C	C	C	N	C	N	N	C	N	M	C	C	C	C	C	M	C	C	N	N
Marker102969	28	T	N	N	T	A	N	W	A	N	A	N	A	T	N	T	T	N	W	A	A	W	W	T	T	A	A	A	T	A	A	N	N	W	A	W	W	A	N	A
Marker102969	92	A	N	N	A	C	N	M	C	N	C	N	C	A	C	A	A	N	M	C	C	M	M	A	A	C	C	C	A	C	C	N	N	M	C	M	M	C	N	C
Marker102969	113	G	N	N	G	A	N	R	A	N	A	N	A	G	A	G	G	N	R	A	A	R	R	G	G	A	A	A	G	A	A	N	N	R	A	R	R	A	N	A
Marker102969	156	A	N	N	A	A	N	R	A	N	A	N	A	G	A	A	G	N	R	A	A	R	A	R	A	A	A	A	A	A	A	N	N	R	A	A	A	A	N	A
Marker102969	180	A	N	N	G	G	N	G	G	N	G	N	G	G	G	R	G	N	G	G	G	G	G	G	G	G	G	G	G	G	G	N	N	G	G	G	G	G	N	G
Marker102969	184	T	N	N	T	C	N	Y	C	N	C	N	C	T	C	T	T	N	Y	C	C	Y	Y	T	T	C	N	C	T	C	C	N	N	C	C	Y	Y	C	N	C
Marker102974	80	T	T	N	N	T	N	C	N	N	T	N	N	C	T	C	N	N	N	N	C	N	N	T	N	N	C	T	C	C	Y	T	T	N	N	Y	C	N	T	T
Marker102974	167	T	T	N	N	T	N	A	N	N	T	N	N	T	T	T	N	N	N	N	T	N	N	T	N	N	W	T	T	T	T	T	T	N	N	T	T	N	T	T
Marker102974	190	A	A	N	N	A	N	C	N	N	A	N	N	A	A	A	N	N	N	N	A	N	N	A	N	N	M	A	A	A	A	A	A	N	N	M	A	N	A	A
Marker102974	223	T	T	N	N	T	N	G	N	N	T	N	N	T	T	T	N	N	N	N	T	N	N	T	N	N	K	T	T	T	T	T	T	N	N	T	T	N	T	T
Marker102982	13	A	A	N	N	N	N	N	A	N	N	N	A	A	A	M	A	A	N	M	C	N	A	A	A	N	A	A	M	C	A	N	A	A	C	A	A	C	N	C
Marker102982	27	G	G	N	N	N	N	N	G	N	N	N	G	G	G	R	G	G	N	R	A	N	G	G	G	N	G	G	R	A	G	N	G	G	A	G	G	A	N	A
Marker102982	65	K	G	N	N	N	N	N	K	N	N	N	T	G	T	G	G	K	N	K	G	N	T	G	T	N	K	G	K	G	G	N	K	T	G	T	K	G	N	G
Marker102982	76	Y	C	N	N	N	N	N	Y	N	N	N	C	T	C	Y	T	Y	N	Y	T	N	C	T	C	N	Y	T	Y	T	T	N	C	C	T	C	Y	T	N	T
Marker102982	80	K	G	N	N	N	N	N	K	N	N	N	T	G	T	G	G	K	N	K	G	N	T	G	T	N	K	G	K	G	G	N	K	T	G	T	K	G	N	G
Marker102982	90	C	C	N	N	N	N	N	C	N	N	N	C	C	C	Y	C	C	N	Y	T	N	C	C	C	N	C	C	Y	T	C	N	C	C	T	C	C	T	N	T
Marker102987	65	C	C	C	Y	N	C	N	Y	N	C	Y	C	N	N	C	C	T	C	N	T	C	T	Y	Y	C	C	C	C	C	C	C	C	C	N	T	N	C	C	C
Marker102990	50	T	T	T	N	N	N	A	N	N	N	T	N	N	N	W	T	T	W	W	T	N	T	T	T	T	N	N	W	W	N	W	T	T	T	W	A	W	W	N
Marker102990	114	A	A	A	N	N	N	A	N	N	N	A	N	N	N	A	A	A	W	A	A	N	A	A	A	N	N	N	A	A	N	A	A	A	A	A	A	A	A	N
Marker102994	25	N	W	W	A	A	N	N	T	T	T	N	T	N	W	A	N	A	A	A	A	N	N	N	N	T	W	A	N	T	A	A	N	N	N	A	T	A	A	T
Marker102994	122	N	R	R	A	A	N	N	G	G	G	N	G	N	R	A	N	A	A	A	A	N	N	N	N	G	R	A	N	G	A	A	N	N	N	A	G	A	A	G
Marker102994	129	N	W	T	T	T	N	N	A	A	A	N	A	N	W	T	N	T	T	T	T	N	N	N	N	A	W	T	N	A	T	T	N	N	N	T	A	T	T	A
Marker103003	158	Y	C	C	Y	T	C	C	N	C	C	C	Y	N	C	N	Y	T	Y	N	T	C	Y	C	C	C	N	C	N	T	C	C	Y	C	N	T	N	C	N	Y
Marker103007	40	T	G	K	G	G	K	G	G	N	T	G	K	K	K	G	G	K	K	N	K	N	N	K	K	K	G	K	G	G	N	G	G	G	G	K	T	K	K	K
Marker103007	44	G	K	K	K	T	K	T	G	N	G	T	K	K	K	T	T	K	K	N	K	N	N	K	K	K	T	K	T	K	N	T	T	T	T	K	G	K	K	K
Marker103007	148	T	Y	Y	Y	C	Y	C	T	N	T	C	Y	Y	Y	C	C	Y	Y	N	Y	N	N	Y	Y	Y	C	Y	C	Y	N	C	Y	C	C	Y	T	Y	Y	Y
Marker103007	190	A	T	W	T	T	W	T	T	N	A	T	W	W	W	T	T	W	W	N	W	N	N	W	W	W	T	W	T	T	N	T	T	T	T	W	A	W	W	W
Marker103017	26	N	N	A	N	A	N	N	A	A	A	A	A	A	A	A	N	A	A	A	N	W	A	A	A	T	A	N	A	A	N	A	A	N	N	A	A	A	A	A
Marker103017	39	N	N	R	N	R	N	N	G	G	G	G	G	G	A	G	N	G	G	G	N	G	G	A	G	G	G	N	G	G	N	G	A	N	N	G	G	G	G	R
Marker103017	63	N	N	G	N	G	N	N	G	G	G	G	G	G	G	G	N	G	G	G	N	R	G	G	G	G	G	N	G	G	N	G	G	N	N	A	R	G	G	G
Marker103017	73	N	N	T	N	T	N	N	T	T	T	T	T	T	W	T	N	T	T	T	N	T	T	T	T	T	T	N	T	T	N	T	A	N	N	T	T	T	T	T
Marker103017	177	N	N	W	N	W	N	N	T	T	T	T	T	T	A	T	N	T	T	T	N	W	T	A	T	A	T	N	T	T	N	T	A	N	N	T	T	T	T	W
Marker103023	89	N	A	A	N	A	N	R	G	R	G	A	A	A	A	N	N	A	A	A	A	A	R	A	A	N	A	A	N	G	G	N	R	N	A	N	A	A	A	A
Marker103023	92	N	G	G	N	G	N	G	G	G	G	G	G	T	G	G	N	G	K	K	G	G	G	G	G	N	G	G	N	G	G	N	G	N	G	N	G	G	G	G
Marker103023	125	N	A	G	N	A	N	R	A	A	A	G	A	A	G	G	N	A	R	A	A	A	R	A	A	N	G	A	N	A	A	N	R	N	A	N	G	A	A	A
Marker103023	144	N	A	G	N	R	N	R	A	A	A	G	G	A	G	G	N	A	R	A	A	A	R	G	A	N	G	A	N	A	A	N	R	N	G	N	G	A	A	A
Marker103023	167	N	A	A	N	A	N	A	A	A	A	A	G	A	A	A	N	A	A	A	A	A	R	G	A	N	A	A	N	A	A	N	A	N	A	N	A	A	A	A
Marker103023	177	N	G	A	N	G	N	R	G	G	G	A	G	G	A	A	N	G	R	G	G	G	R	G	G	N	A	G	N	G	G	N	R	N	G	N	A	G	G	G
Marker103023	181	N	G	G	N	G	N	G	G	G	G	G	T	G	G	G	N	G	G	G	G	G	K	T	G	N	G	G	N	G	G	N	G	N	G	N	G	G	G	G
Marker103040	16	C	Y	N	N	C	N	T	N	Y	C	Y	C	N	Y	N	C	N	Y	C	Y	C	Y	Y	Y	C	N	Y	Y	N	N	Y	N	C	Y	C	N	Y	C	T
Marker103040	101	A	G	N	N	G	N	G	N	G	G	G	R	N	G	N	G	N	G	G	G	G	G	G	R	G	N	R	R	N	N	G	N	G	G	G	N	G	G	G
Marker103040	106	C	C	N	N	C	N	C	N	Y	C	C	C	N	Y	N	C	N	Y	C	C	C	C	C	C	C	N	Y	C	N	N	C	N	C	C	C	N	C	C	C
Marker103040	110	A	A	N	N	A	N	A	N	A	A	A	R	N	A	N	A	N	A	R	R	A	A	A	A	A	N	A	A	N	N	A	N	A	A	A	N	A	A	A
Marker103064	142	N	C	N	C	N	N	N	N	C	C	N	N	C	C	N	N	C	C	T	C	N	C	N	N	C	N	N	C	N	N	T	Y	N	N	C	T	N	N	T
Marker103064	187	N	C	N	C	N	N	N	N	C	C	N	N	C	C	N	N	C	C	T	C	N	C	N	N	C	N	N	C	N	N	C	Y	N	N	C	T	N	N	C
Marker103064	201	N	T	N	T	N	N	N	N	T	T	N	N	Y	C	N	N	C	T	T	C	N	C	N	N	C	N	N	T	N	N	T	T	N	N	T	T	N	N	T
Marker103064	207	N	A	N	A	N	N	N	N	A	A	N	N	R	G	N	N	G	A	A	G	N	G	N	N	G	N	N	A	N	N	A	A	N	N	A	A	N	N	A
Marker103069	116	N	T	N	T	N	T	T	N	N	T	N	T	T	T	A	T	N	N	T	N	T	T	N	T	T	N	T	N	W	N	T	T	A	T	T	N	N	T	N
Marker103076	108	G	N	N	R	G	N	N	R	G	G	N	G	N	G	N	G	A	N	N	R	G	G	G	A	G	G	N	N	G	G	G	G	A	G	N	N	N	G	N
Marker103083	70	K	N	N	T	T	T	G	T	N	T	N	K	N	T	N	N	T	T	N	T	N	T	T	T	T	K	T	K	T	T	T	N	T	N	T	N	N	N	T
Marker103083	157	T	N	N	T	T	K	T	T	N	T	N	T	N	T	N	N	T	T	N	K	N	T	T	T	T	K	T	T	T	T	T	N	T	N	T	N	N	N	T
Marker103083	177	W	N	N	A	T	A	A	T	N	A	N	W	N	A	N	N	A	T	N	A	N	T	W	A	A	A	A	A	A	A	A	N	A	N	A	N	N	N	A
Marker103102	4	N	M	C	N	A	N	A	N	C	M	N	C	C	C	A	A	A	C	C	M	C	N	A	A	N	C	C	N	M	C	C	N	N	M	C	M	N	M	C
Marker103102	31	N	M	A	N	C	N	C	N	A	M	N	A	A	A	C	C	C	A	A	M	A	N	C	C	N	A	A	N	M	A	A	N	N	M	A	M	N	M	A
Marker103102	43	N	R	G	N	A	N	A	N	G	R	N	G	G	G	A	A	A	G	G	R	G	N	A	A	N	A	G	N	R	G	G	N	N	A	A	A	N	R	G
Marker103102	63	N	S	C	N	C	N	C	N	C	C	N	C	C	C	C	C	C	C	C	C	C	N	C	C	N	G	C	N	S	C	C	N	N	S	G	S	N	S	C
Marker103102	66	N	M	A	N	A	N	A	N	A	A	N	A	A	A	A	A	A	A	A	A	A	N	A	A	N	C	A	N	M	A	A	N	N	M	C	M	N	M	A
Marker103102	118	N	S	G	N	G	N	G	N	G	G	N	G	G	G	G	G	G	G	G	G	G	N	G	G	N	C	G	N	S	G	G	N	N	S	C	S	N	S	G
Marker103106	5	N	W	T	A	T	N	N	N	N	N	A	A	T	T	N	T	N	W	T	N	N	N	N	A	A	N	W	W	W	N	T	N	T	T	W	T	T	A	A
Marker103106	79	N	R	A	G	A	N	N	N	N	N	G	G	A	A	N	A	N	R	A	G	N	N	N	G	G	N	R	R	R	N	A	N	A	N	R	A	A	G	G
Marker103106	187	N	R	G	A	G	N	N	N	N	N	A	A	G	G	N	G	N	R	G	A	N	N	N	A	A	N	R	R	R	N	G	N	G	G	G	G	G	A	A
Marker103112	13	C	C	C	C	A	M	M	M	N	A	C	C	C	C	N	N	C	N	C	C	C	C	C	C	C	C	N	C	C	C	C	C	N	N	N	N	N	C	C
Marker103112	22	C	C	C	C	T	Y	Y	Y	N	N	C	C	C	C	N	N	C	N	C	C	C	C	C	C	C	C	N	C	C	C	C	C	N	N	N	N	C	C	C
Marker103112	174	A	A	A	A	A	W	A	A	N	A	W	A	A	A	N	N	W	N	A	A	A	A	A	A	A	A	N	A	A	A	A	A	N	N	N	N	A	A	A
Marker103114	13	A	G	G	N	R	G	G	G	N	G	N	G	G	N	A	R	N	N	R	A	A	G	N	N	G	N	G	A	R	G	A	G	A	N	G	N	R	G	R
Marker103114	29	C	C	C	N	C	M	C	C	N	C	N	C	C	N	C	C	N	N	M	C	C	C	N	N	C	N	M	C	C	C	C	C	C	N	C	N	M	M	M
Marker103114	99	T	T	T	N	T	T	T	T	N	T	N	T	T	N	T	T	N	N	T	T	T	T	N	N	T	N	T	T	K	T	T	T	T	N	K	N	K	K	T
Marker103114	151	G	G	G	N	R	G	G	G	N	G	N	G	G	N	G	R	N	N	G	G	G	G	N	N	G	N	G	G	R	A	G	A	G	N	A	N	R	R	G
Marker103114	205	A	A	A	N	A	A	A	A	N	A	N	A	A	N	A	A	N	N	A	A	A	A	N	N	A	N	A	A	R	A	A	A	A	N	R	N	R	R	A
Marker103116	33	M	C	A	M	A	M	A	M	A	M	A	A	A	A	M	N	M	M	M	C	N	M	A	A	A	A	M	A	A	N	M	M	A	M	A	A	A	M	A
Marker103116	47	C	C	Y	C	Y	C	Y	C	Y	C	N	C	C	C	C	N	Y	C	C	C	N	C	C	C	C	T	C	Y	Y	N	C	C	C	C	C	Y	C	C	C
Marker103116	73	S	C	S	C	S	C	C	C	C	S	C	C	C	C	C	N	C	C	C	C	N	C	C	C	C	C	C	C	C	N	C	C	C	C	C	C	C	C	C
Marker103116	88	Y	Y	C	C	C	C	C	Y	C	Y	C	C	C	C	C	N	C	C	C	C	N	Y	C	C	C	C	Y	C	C	N	Y	Y	C	Y	C	C	C	C	C
Marker103116	147	Y	T	Y	T	Y	T	C	T	C	Y	T	T	T	Y	T	N	Y	T	T	T	N	T	T	Y	T	C	T	Y	C	N	T	Y	Y	Y	T	Y	T	T	Y
Marker103116	188	W	T	W	T	W	T	T	T	T	W	T	T	T	T	T	N	T	T	T	T	N	T	T	T	T	T	T	T	T	N	T	T	T	T	T	T	T	T	T
Marker103116	192	R	A	R	A	R	A	A	A	A	R	A	A	A	A	A	N	A	A	A	A	N	A	A	A	A	A	A	A	A	N	A	A	A	A	A	A	A	A	A
Marker103134	130	T	T	N	T	N	N	C	C	C	T	C	N	N	T	N	N	C	T	Y	Y	N	N	T	N	N	Y	T	N	N	T	T	T	T	T	T	T	T	Y	T
Marker103135	69	T	T	T	Y	T	T	T	T	T	Y	Y	T	N	T	T	T	T	T	N	T	N	T	T	T	T	T	N	T	N	N	T	N	N	T	N	N	N	N	N
Marker103135	110	G	G	G	R	G	G	G	G	G	R	R	G	N	G	G	G	G	G	N	G	N	G	G	G	G	G	N	G	N	G	G	N	N	G	N	N	N	N	N
Marker103135	123	G	G	G	S	G	G	G	G	G	S	S	G	N	G	G	G	G	G	N	G	N	G	G	G	G	G	N	G	N	G	G	N	N	G	N	N	N	N	N
Marker103135	148	A	A	A	W	A	A	A	A	A	W	W	A	N	A	A	A	A	A	N	A	N	A	A	A	A	A	N	A	N	A	A	N	N	A	N	N	N	N	N
Marker103135	151	G	G	G	R	G	G	G	G	G	R	R	G	N	G	G	G	G	G	N	G	N	G	G	G	G	G	N	G	N	G	G	N	N	G	N	N	N	N	N
Marker103135	186	T	T	T	W	T	T	T	T	T	W	W	T	N	T	T	T	T	T	N	T	N	T	T	T	T	T	N	T	N	T	T	N	N	T	N	N	N	N	N
Marker103138	7	G	N	N	N	G	N	N	N	N	G	N	G	A	N	N	A	G	N	G	N	A	G	G	A	N	G	N	N	N	N	N	G	G	N	G	N	G	G	N
Marker103138	33	T	N	N	N	T	N	N	N	N	T	N	T	C	N	N	C	T	N	T	N	C	T	T	C	N	T	N	N	N	N	N	T	T	N	T	N	T	T	N
Marker103138	50	T	N	N	N	T	N	N	N	N	T	N	T	C	N	N	C	T	N	T	N	C	T	T	C	N	Y	N	N	N	N	N	T	T	N	T	N	T	T	N
Marker103146	7	T	T	C	Y	T	T	T	N	T	T	T	N	T	T	T	N	T	N	T	T	T	T	T	T	T	T	T	T	T	N	T	T	T	Y	T	T	T	T	T
Marker103150	135	T	C	Y	T	N	C	T	N	T	C	N	N	N	Y	N	Y	N	C	C	T	C	N	T	N	N	N	T	T	N	C	Y	N	N	Y	N	N	C	Y	Y
Marker103150	144	G	A	R	G	N	A	G	N	G	A	N	N	N	R	N	R	N	A	A	G	A	N	G	N	N	N	G	G	N	A	R	N	N	R	N	N	A	R	R
Marker103150	195	A	G	R	A	N	G	A	N	A	G	N	N	N	R	N	R	N	G	G	A	G	N	A	N	N	N	A	A	N	G	R	N	N	R	N	N	G	R	R
Marker103150	206	T	G	K	T	N	G	T	N	T	G	N	N	N	K	N	K	N	G	G	T	G	N	T	N	N	N	T	T	N	G	K	N	N	K	N	N	G	K	K
Marker103151	145	C	T	T	Y	N	C	N	C	N	C	C	C	C	C	C	C	Y	C	N	C	C	C	C	N	C	C	C	C	C	C	C	C	C	Y	N	N	C	N	C
Marker103151	155	R	G	G	G	N	G	N	R	N	G	A	A	G	G	G	G	G	G	N	G	G	A	A	N	A	A	G	G	R	G	R	A	G	G	N	N	G	N	G
Marker103153	80	N	W	A	W	N	N	A	T	A	N	N	A	A	A	A	A	N	A	A	N	N	A	A	A	N	A	N	T	A	A	N	A	N	N	N	N	A	W	A
Marker103153	128	N	C	T	C	N	N	T	C	T	N	N	Y	Y	Y	C	T	N	C	C	N	N	T	C	C	N	Y	N	C	C	T	N	N	N	N	N	N	C	C	C
Marker103153	170	N	Y	C	C	N	N	C	C	C	N	N	Y	Y	C	C	C	N	T	C	N	N	C	T	C	N	C	N	N	C	C	N	C	N	N	N	N	Y	Y	T
Marker103155	67	A	A	A	A	A	A	R	N	A	N	R	N	N	G	G	A	N	A	A	A	N	A	A	A	A	N	A	A	A	A	N	A	N	N	A	A	A	N	A
Marker103155	80	T	A	A	W	W	T	T	N	A	N	W	N	N	T	T	T	N	W	W	T	N	W	T	A	A	N	A	A	A	W	N	T	N	N	W	W	T	N	T
Marker103155	159	A	G	G	R	R	A	A	N	N	N	R	N	N	A	A	A	N	R	R	A	N	R	A	G	G	N	G	G	G	R	N	A	N	N	R	G	A	N	A
Marker103155	162	A	R	A	A	A	A	A	N	A	N	A	N	N	A	A	A	N	A	A	A	N	A	A	A	A	N	A	A	A	A	N	A	N	N	R	A	A	N	A
Marker103155	205	G	G	G	G	G	G	G	N	G	N	G	N	N	G	G	G	N	G	G	R	N	G	G	G	G	N	G	G	G	G	N	G	N	N	G	G	G	N	G
Marker103168	27	G	N	G	N	N	G	G	A	N	G	N	R	G	N	G	G	N	R	G	G	G	N	A	N	N	G	G	N	N	N	N	G	N	N	N	G	G	G	R
Marker103168	143	A	N	A	N	N	A	A	A	N	A	N	A	A	N	A	A	N	A	A	A	A	N	A	N	N	A	A	N	N	N	N	A	N	N	N	G	A	A	A
Marker103168	164	C	N	T	N	N	T	T	T	N	C	N	Y	C	N	T	C	N	T	Y	C	C	N	T	N	N	C	T	N	N	N	N	C	N	N	N	C	T	C	Y
Marker103168	205	A	N	A	N	N	A	N	A	N	A	N	A	G	N	A	A	N	A	A	G	A	N	A	N	N	A	A	N	N	N	N	G	N	N	N	G	A	A	A
Marker103178	71	G	N	A	N	G	G	G	G	N	G	N	N	G	N	N	G	G	A	N	R	G	G	G	G	N	A	G	N	G	G	G	N	G	N	G	A	G	N	A
Marker103178	125	T	N	T	N	C	T	T	Y	N	T	N	N	T	N	N	T	T	T	N	Y	Y	Y	T	T	N	T	T	N	T	Y	T	N	T	N	T	T	T	N	T
Marker103181	47	N	N	A	N	A	A	A	G	R	A	A	R	A	N	A	G	G	A	N	A	A	G	R	N	N	A	A	N	G	A	G	A	A	A	G	A	R	A	G
Marker103181	62	N	N	T	N	T	T	T	C	T	T	T	Y	T	N	T	C	C	T	N	T	T	C	Y	N	N	T	T	N	C	T	C	T	T	T	C	T	Y	T	C
Marker103181	95	N	N	G	N	G	G	G	A	G	G	N	A	G	N	G	A	A	N	N	G	G	A	R	N	N	N	G	N	A	G	A	G	N	N	A	G	R	G	A
Marker103181	189	N	N	A	N	A	A	A	G	R	A	N	R	A	N	A	G	G	A	N	A	A	G	R	N	N	A	A	N	G	A	G	A	A	A	G	A	R	A	G
Marker103189	11	G	G	N	R	N	G	A	R	N	G	N	N	G	G	G	A	R	G	G	G	N	A	N	G	G	N	G	G	N	G	G	G	G	N	G	G	G	G	N
Marker103189	37	A	A	N	R	N	A	A	R	N	A	N	N	A	A	A	A	R	A	A	A	N	G	N	A	A	N	A	A	N	A	A	A	A	N	A	A	A	A	N
Marker103189	109	G	G	N	R	N	G	G	R	N	G	N	N	G	G	G	G	R	G	G	G	N	A	N	G	G	N	G	G	N	G	G	G	G	N	N	G	N	G	N
Marker103189	145	G	G	N	G	N	G	G	G	N	G	N	N	G	G	G	A	G	G	G	G	N	G	N	G	G	N	G	G	N	N	G	G	G	N	N	G	G	G	N
Marker103189	159	A	A	N	R	N	A	A	R	N	A	N	N	A	A	A	A	R	A	A	A	N	G	N	A	A	N	A	A	N	A	A	A	A	N	A	A	A	A	N
Marker103189	182	A	A	N	R	N	A	A	R	N	A	N	N	A	A	A	A	R	A	A	A	N	G	N	A	A	N	A	A	N	A	A	A	A	N	A	A	A	A	N
Marker103206	61	A	N	M	A	N	C	C	N	N	A	N	N	N	A	C	N	N	A	N	A	A	N	A	A	M	A	N	A	N	A	A	A	N	A	N	A	N	A	A
Marker103206	122	T	N	W	T	N	A	A	N	N	T	N	N	N	T	A	N	N	T	N	T	T	N	T	T	W	T	N	T	N	T	T	T	N	T	N	T	N	T	T
Marker103206	202	C	N	Y	C	N	T	T	N	N	C	N	N	N	C	T	N	N	C	N	C	C	N	C	C	Y	C	N	C	N	C	C	C	N	C	N	C	N	C	C
Marker103209	31	C	C	N	C	C	C	C	N	C	N	N	N	C	N	N	C	C	N	N	C	C	C	C	C	C	N	N	C	T	N	Y	N	Y	C	N	Y	Y	N	N
Marker103209	46	C	C	N	C	C	A	M	N	M	N	N	N	A	N	N	C	M	N	N	A	C	C	M	C	M	N	N	C	C	N	M	N	M	A	N	M	M	N	N
Marker103209	57	A	A	N	A	A	G	R	N	R	N	N	N	G	N	N	A	R	N	N	G	A	A	R	A	R	N	N	A	A	N	R	N	R	G	N	R	R	N	N
Marker103209	125	C	C	N	C	C	C	C	N	C	N	N	N	C	N	N	C	C	N	N	C	C	C	C	C	C	N	N	C	T	N	Y	N	Y	C	N	Y	Y	N	N
Marker103209	131	C	C	N	C	C	T	Y	N	Y	N	N	N	T	N	N	C	Y	N	N	T	C	C	Y	C	Y	N	N	C	C	N	Y	N	Y	T	N	Y	Y	N	N
Marker103209	154	A	A	N	A	A	T	W	N	W	N	N	N	T	N	N	A	W	N	N	T	A	A	W	A	W	N	N	A	A	N	W	N	W	T	N	W	W	N	N
Marker103209	169	A	A	N	A	A	A	A	N	A	N	N	N	A	N	N	T	A	N	N	A	W	A	A	T	A	N	N	A	A	N	W	N	W	A	N	A	A	N	N
Marker103226	10	N	G	N	N	N	C	N	G	N	S	N	G	N	G	N	G	G	N	N	G	G	G	G	N	G	N	G	N	N	N	N	G	N	N	N	G	G	N	G
Marker103226	143	N	T	N	N	N	C	N	T	N	Y	N	T	N	T	N	T	T	N	N	T	T	T	T	N	T	N	T	N	N	N	N	T	N	N	N	T	T	N	T
Marker103226	149	N	T	N	N	N	C	N	T	N	Y	N	T	N	T	N	T	T	N	N	T	T	T	T	N	T	N	T	N	N	N	N	T	N	N	N	T	T	N	T
Marker103231	10	C	S	S	C	C	S	C	C	C	C	C	C	C	C	N	C	S	C	C	C	C	C	C	C	C	N	C	C	N	C	C	S	C	C	N	C	C	C	C
Marker103231	115	G	K	G	G	T	K	G	G	K	T	K	G	G	K	N	G	G	G	K	G	G	G	G	G	G	N	K	G	N	K	K	K	G	K	N	K	K	K	T
Marker103231	138	T	C	C	Y	C	Y	T	Y	Y	C	Y	Y	T	C	N	C	Y	Y	C	Y	C	C	Y	T	T	N	Y	Y	N	Y	C	C	C	Y	N	C	C	C	C
Marker103231	167	G	R	G	G	A	R	G	G	R	A	R	R	G	R	N	G	G	G	R	G	G	G	G	G	G	N	R	G	N	R	R	R	G	R	N	R	R	R	A
Marker103239	57	C	A	A	N	A	A	A	N	M	A	A	M	A	A	N	A	N	A	A	A	A	A	A	A	A	N	A	A	A	N	N	N	N	A	A	A	A	A	A
Marker103239	72	A	A	G	N	A	A	R	N	R	A	R	R	G	A	N	A	N	R	G	R	R	A	R	R	A	N	R	A	R	N	N	N	N	G	G	G	G	G	G
Marker103239	81	T	T	T	N	K	T	T	N	T	T	T	T	T	T	N	G	N	T	T	K	T	N	T	K	T	N	K	T	K	N	N	N	N	T	T	T	T	T	T
Marker103239	163	A	A	A	N	A	A	A	N	A	A	A	A	A	A	N	A	N	W	A	A	A	T	A	A	A	N	W	T	A	N	N	N	N	A	A	A	A	A	A
Marker103239	172	G	G	G	N	G	G	G	N	G	G	G	G	G	G	N	G	N	G	G	G	G	G	G	G	G	N	G	G	G	N	N	N	N	G	G	G	G	G	N
Marker103239	202	G	G	G	N	G	G	G	N	G	G	G	G	G	G	N	G	N	R	G	G	G	A	G	G	G	N	R	A	G	N	N	N	N	G	N	G	G	G	G
Marker103243	54	N	C	C	C	N	C	C	C	C	C	C	C	N	C	N	C	C	C	C	Y	C	C	N	C	C	C	N	C	C	C	N	C	N	N	C	C	C	C	C
Marker103243	108	N	G	G	G	N	R	G	G	G	G	G	G	N	G	N	G	G	G	G	G	G	G	N	G	G	G	N	G	G	G	N	G	N	N	G	G	G	G	G
Marker103243	184	C	C	C	C	N	Y	C	C	C	C	C	C	N	C	N	C	C	C	C	C	C	C	N	C	C	C	N	C	C	C	N	C	N	N	C	C	C	C	C
Marker103256	153	Y	Y	T	C	N	N	N	T	Y	N	N	Y	C	C	N	C	C	N	C	Y	N	T	N	T	N	T	T	C	C	C	T	N	C	N	N	Y	N	Y	N
Marker103256	184	T	T	N	T	N	N	N	T	T	N	N	K	T	T	N	G	T	G	T	T	N	T	N	T	N	T	T	T	T	T	T	N	T	N	N	T	N	T	N
Marker103256	199	A	A	A	A	N	N	N	A	A	N	N	R	A	A	N	G	A	N	A	A	N	A	N	A	N	A	A	A	A	A	A	N	A	N	N	A	N	A	N
Marker103256	206	T	T	T	T	N	N	N	T	T	N	N	T	T	T	N	T	T	T	T	T	N	T	N	T	N	T	T	T	T	T	T	N	T	N	N	T	N	T	N
Marker103257	7	R	A	A	A	R	A	R	A	R	A	A	R	R	G	G	N	R	R	R	R	R	R	A	R	R	G	R	A	G	R	G	A	R	G	G	R	R	A	G
Marker103257	58	W	A	W	A	W	A	W	W	W	A	A	W	T	T	T	N	W	W	W	W	W	W	A	W	W	T	W	T	T	T	T	A	W	T	T	W	W	A	T
Marker103257	125	Y	C	C	C	Y	C	Y	C	Y	C	C	Y	Y	T	T	N	Y	Y	Y	Y	Y	Y	C	Y	Y	T	Y	C	T	Y	T	C	Y	T	T	Y	Y	C	T
Marker103257	162	Y	T	Y	T	Y	T	Y	Y	Y	T	T	Y	C	C	C	N	Y	Y	Y	Y	Y	Y	T	Y	Y	C	Y	C	C	C	C	T	Y	C	C	Y	Y	T	C
Marker103257	182	S	G	G	G	S	G	S	G	S	G	G	S	S	C	C	N	S	S	S	S	S	S	G	S	S	C	S	G	C	S	C	G	S	C	C	S	S	G	C
Marker103270	136	T	T	N	N	K	N	T	G	G	T	G	T	T	T	K	K	T	T	K	T	K	K	T	N	T	K	G	K	T	K	K	T	K	T	T	N	T	N	N
Marker103279	72	N	C	Y	N	N	N	N	C	C	C	C	C	T	C	N	C	C	C	N	C	C	C	N	C	N	C	C	N	C	C	Y	C	N	T	N	N	C	N	N
Marker103279	165	N	R	R	N	N	N	N	A	A	R	A	A	A	A	N	A	A	A	N	A	A	A	N	A	N	A	A	N	A	A	A	A	N	A	N	N	A	N	N
Marker103284	67	N	G	G	G	G	G	N	G	N	G	G	T	N	G	T	K	G	G	N	G	N	G	N	G	G	T	N	G	G	K	N	G	G	N	N	G	G	N	G
Marker103284	108	N	C	Y	C	C	T	N	Y	N	C	T	T	N	T	T	Y	C	C	N	Y	N	T	N	T	C	T	N	C	C	T	N	C	C	N	N	C	C	N	T
Marker103285	160	T	T	T	T	N	T	N	T	T	T	T	T	T	N	T	T	T	N	N	T	N	T	T	T	N	N	T	N	C	T	T	Y	Y	T	C	N	C	Y	T
Marker103289	30	N	C	N	C	Y	C	C	T	C	C	N	T	C	Y	N	Y	C	Y	N	T	N	N	T	Y	C	Y	N	C	C	C	C	N	N	C	Y	N	Y	T	Y
Marker103289	69	N	C	N	C	Y	C	C	T	C	C	N	T	C	Y	N	Y	C	Y	N	T	N	N	T	Y	C	Y	N	C	C	C	C	N	N	C	Y	N	Y	T	Y
Marker103289	87	N	A	N	A	M	A	A	C	A	A	N	C	A	M	N	M	A	M	N	C	N	N	C	M	A	M	N	A	A	A	A	N	N	A	M	N	M	C	M
Marker103294	9	N	N	N	N	A	A	A	R	A	N	G	A	N	G	A	G	G	R	R	N	A	R	R	A	G	G	R	R	R	N	N	A	G	G	R	N	A	G	R
Marker103306	116	A	N	N	W	N	A	N	T	N	T	A	W	N	A	N	N	W	A	A	N	A	W	A	W	A	N	A	A	A	A	A	N	A	N	A	A	N	A	A
Marker103327	41	T	T	T	T	T	T	T	T	T	T	T	T	T	T	N	K	T	T	T	T	T	T	T	K	T	T	T	T	T	T	T	K	T	T	T	T	T	T	T
Marker103327	57	C	C	C	C	C	C	C	C	C	C	C	C	C	C	N	M	C	C	C	C	C	C	C	M	C	C	C	C	C	C	C	M	C	C	C	C	C	C	C
Marker103327	77	C	C	C	C	C	C	C	C	C	A	C	M	C	C	N	C	C	C	C	C	C	M	C	C	C	C	C	C	C	C	M	C	C	M	C	M	C	C	C
Marker103327	147	A	R	R	G	G	R	A	R	R	G	R	R	R	R	N	R	G	R	A	R	R	R	A	R	A	A	R	A	A	A	R	A	A	R	R	R	R	R	G
Marker103327	150	G	S	S	C	G	G	G	S	G	C	G	S	G	S	N	S	S	G	G	S	S	S	G	S	G	G	S	G	G	G	S	G	G	S	S	S	S	S	C
Marker103332	111	N	N	G	G	A	N	A	G	A	G	G	G	A	R	N	G	G	N	N	N	N	G	G	N	R	A	N	N	N	R	R	R	A	R	G	N	N	G	N
Marker103333	84	G	A	N	N	G	R	G	N	N	R	A	G	N	R	N	N	A	G	A	N	G	A	A	A	N	A	A	A	G	G	N	A	N	N	G	R	R	N	R
Marker10334	3	T	T	W	W	N	T	T	W	N	T	W	W	T	T	T	T	W	T	T	W	W	W	T	W	W	N	W	W	T	W	T	T	T	A	W	W	W	T	W
Marker10334	76	C	Y	T	Y	N	Y	Y	Y	N	C	Y	Y	T	C	C	Y	Y	Y	T	Y	Y	Y	C	Y	Y	N	T	Y	C	Y	C	C	C	T	Y	Y	Y	T	T
Marker103381	38	A	A	A	A	N	G	A	N	A	N	R	A	R	A	N	N	R	A	G	N	A	R	G	N	G	N	G	A	N	A	A	N	A	G	R	R	A	G	N
Marker103381	50	A	A	A	A	N	T	T	N	A	N	A	N	T	A	N	N	W	W	T	N	A	W	T	N	T	N	T	T	N	A	W	N	A	T	W	T	A	T	N
Marker103381	82	C	C	C	N	N	A	A	N	C	N	M	C	A	C	N	N	M	M	A	N	C	M	A	N	A	N	A	A	N	C	M	N	C	A	M	A	C	A	N
Marker103381	199	G	G	G	N	N	G	G	N	G	N	G	G	G	G	N	N	G	G	G	N	G	R	A	N	G	N	G	G	N	G	G	N	G	G	G	G	G	A	N
Marker103382	82	A	G	N	N	G	N	G	G	N	N	G	R	N	A	N	N	A	A	A	N	N	N	N	N	N	A	A	N	N	A	N	A	N	N	N	G	A	N	N
Marker103382	168	A	R	N	N	A	N	A	A	N	N	A	A	N	A	N	N	A	A	A	N	N	N	N	N	N	A	A	N	N	A	N	A	N	N	N	G	A	N	N
Marker103389	117	C	C	C	C	C	C	Y	C	Y	C	C	C	C	C	N	Y	C	C	C	C	C	C	C	C	C	C	C	C	C	N	N	C	Y	C	C	C	C	C	C
Marker103389	145	G	G	G	G	G	G	G	G	G	R	G	G	G	G	N	G	G	G	G	A	G	G	G	G	G	R	G	G	G	N	N	G	G	R	G	G	R	G	G
Marker103389	170	G	G	G	G	G	G	G	G	G	R	G	G	G	G	N	G	G	G	G	A	G	G	G	G	G	R	G	G	G	N	N	G	G	R	G	G	R	G	G
Marker103431	6	C	T	N	N	C	C	C	T	N	C	C	C	C	Y	C	C	C	Y	C	Y	C	Y	C	C	C	C	C	N	C	C	C	C	C	N	T	C	Y	Y	C
Marker103431	16	A	G	N	N	G	R	R	G	N	R	G	R	A	G	G	R	A	G	R	R	R	R	A	R	G	G	G	N	G	G	R	R	A	A	G	R	G	G	G
Marker103431	23	C	C	N	N	C	C	C	C	N	C	C	C	C	C	C	C	C	C	Y	Y	C	C	Y	C	C	C	C	N	C	C	C	Y	C	C	C	C	C	C	C
Marker103431	50	A	A	N	N	A	A	W	A	N	A	A	A	A	A	W	A	A	W	A	A	A	A	A	A	A	T	W	N	A	A	A	W	A	N	A	A	W	W	A
Marker103431	153	K	G	N	N	G	K	K	G	N	K	G	K	T	G	G	K	T	G	G	G	K	K	K	K	G	G	G	N	G	G	K	K	K	N	G	G	G	G	G
Marker103431	187	G	G	N	N	G	S	G	G	N	G	S	G	G	G	S	G	G	G	S	G	G	S	G	S	G	G	G	N	C	G	S	G	G	N	G	G	G	G	G
Marker103433	167	N	N	N	R	N	A	A	N	N	A	A	R	A	N	A	G	N	A	A	A	A	N	G	G	N	N	A	N	A	A	N	R	N	A	N	N	A	N	N
Marker103435	62	N	G	G	N	G	G	G	N	G	G	S	G	G	G	N	G	G	G	N	G	G	G	G	G	G	G	G	N	N	N	G	N	G	G	G	N	N	G	G
Marker103435	90	N	C	C	N	C	C	C	N	C	C	C	C	C	C	N	C	C	C	N	C	C	C	C	C	C	C	C	N	N	N	C	N	C	C	C	N	N	C	C
Marker103435	188	N	A	A	N	A	A	A	N	M	A	M	A	A	A	N	A	A	A	N	A	M	A	A	A	A	A	A	N	N	N	A	N	A	A	A	N	N	A	A
Marker103435	201	N	C	C	N	C	C	C	N	Y	C	Y	C	C	C	N	C	C	C	N	C	Y	C	C	C	C	C	C	N	N	N	C	N	C	C	C	N	N	C	C
Marker103457	156	C	N	C	A	C	M	C	N	A	A	M	M	M	C	C	N	C	A	M	C	M	A	C	A	M	M	C	C	N	N	C	C	A	C	N	N	C	C	A
Marker103462	24	N	A	A	N	N	N	A	A	A	A	N	N	N	A	A	A	A	N	A	G	A	A	N	A	A	A	N	N	R	A	A	N	A	R	A	N	G	A	N
Marker103462	95	N	G	G	N	N	N	R	G	G	G	N	N	N	A	G	R	G	N	G	G	G	G	N	G	G	G	N	N	G	A	G	N	G	G	G	N	G	G	N
Marker103462	130	N	A	A	N	N	N	R	A	A	A	N	N	N	G	A	R	A	N	A	A	A	A	N	A	A	A	N	N	A	G	A	N	R	A	A	N	A	A	N
Marker103462	179	N	T	T	N	N	N	Y	T	T	T	N	N	N	C	T	C	Y	N	T	C	T	T	N	Y	T	Y	N	N	Y	C	C	N	Y	Y	T	N	C	T	N
Marker103462	207	N	A	A	N	N	N	A	A	A	A	N	N	N	A	A	A	A	N	A	A	A	A	N	A	A	M	N	N	M	A	A	N	A	A	A	N	A	A	N
Marker103463	28	N	C	C	C	N	C	C	T	C	C	C	C	C	N	T	C	C	C	C	C	C	N	N	N	C	N	C	N	C	N	N	C	N	C	Y	N	Y	C	Y
Marker103463	32	N	C	C	C	N	C	C	T	C	C	C	C	C	N	C	C	C	C	C	C	C	N	N	N	C	N	C	N	C	N	N	C	N	C	Y	N	Y	C	Y
Marker103471	62	N	T	N	T	T	T	Y	N	Y	N	N	N	T	T	T	N	N	N	T	T	T	T	N	N	T	T	T	T	T	N	T	T	N	T	T	T	T	T	N
Marker103471	115	N	C	N	C	G	S	G	N	G	N	N	G	G	G	C	N	N	N	G	G	S	S	N	G	G	G	G	C	G	N	C	G	N	S	G	G	G	S	G
Marker103471	123	N	C	N	C	C	C	C	N	C	N	N	N	C	C	C	N	N	N	C	A	C	C	N	C	C	C	C	C	C	N	C	C	N	C	C	C	C	C	C
Marker103476	21	N	G	G	N	G	G	G	G	N	N	C	G	G	N	G	G	S	G	G	N	N	G	G	S	N	G	G	G	G	C	N	N	G	G	G	G	G	G	N
Marker103476	125	N	T	T	N	T	W	T	T	N	N	T	T	T	N	N	T	T	T	T	N	N	T	T	T	N	T	T	A	T	T	N	N	T	T	T	T	T	T	N
Marker103476	192	N	G	G	N	G	R	G	G	N	N	G	G	G	N	N	G	G	G	G	N	N	G	G	G	N	G	G	A	G	G	N	N	G	G	G	G	G	G	N
Marker103477	185	G	N	N	A	N	N	N	A	G	R	N	N	R	N	R	N	N	G	N	N	A	N	A	N	N	A	N	N	N	N	R	N	A	N	A	N	G	N	G
Marker103484	7	N	N	C	N	C	C	C	C	C	C	N	C	C	C	C	C	C	C	C	Y	C	Y	C	Y	N	T	C	N	N	C	N	C	C	N	N	N	C	N	C
Marker103484	158	N	N	C	N	G	G	G	G	C	G	N	G	G	G	G	G	G	S	C	G	S	S	G	G	N	C	N	G	N	G	N	G	G	N	N	N	G	N	G
Marker103484	181	N	N	G	N	G	G	T	K	G	G	N	K	G	G	G	G	K	G	G	K	G	K	G	K	N	T	G	N	N	G	N	G	K	N	N	N	T	N	G
Marker103484	185	N	N	G	N	G	G	C	S	G	G	N	S	G	G	G	G	S	G	G	S	G	S	G	S	N	C	C	G	N	G	N	G	S	N	N	N	C	N	G
Marker103489	46	T	Y	T	T	N	T	T	Y	T	Y	Y	T	Y	N	N	T	N	T	T	T	N	T	C	Y	N	T	N	T	T	T	C	T	N	Y	T	Y	T	N	N
Marker103489	60	N	R	G	A	N	G	A	R	G	R	R	G	R	N	N	G	N	R	A	G	N	G	A	R	N	G	N	G	G	R	A	A	N	R	R	R	R	N	N
Marker103489	133	N	T	T	C	N	T	T	T	T	T	Y	T	T	N	N	T	N	Y	C	T	N	T	T	T	N	T	N	T	T	Y	T	T	N	T	Y	Y	T	N	N
Marker10349	98	G	G	T	G	G	K	G	K	N	N	T	N	G	N	G	G	N	N	K	N	K	N	G	G	G	G	G	G	K	N	K	K	N	N	G	K	N	N	K
Marker10349	148	C	C	C	C	C	C	C	C	N	C	C	N	N	N	C	C	N	C	C	N	C	C	C	C	C	N	C	C	Y	N	C	Y	C	N	C	C	C	C	C
Marker103498	31	A	N	N	A	N	A	N	N	A	N	R	R	A	R	N	R	A	N	N	A	N	N	R	R	A	A	A	N	N	A	A	G	A	N	A	N	N	N	N
Marker103498	121	C	N	N	C	N	C	N	N	C	N	M	M	C	C	N	C	A	N	N	A	N	N	C	M	A	C	C	N	N	C	C	C	C	N	M	N	N	N	N
Marker103498	139	T	N	N	T	N	T	N	N	T	N	Y	Y	T	T	N	Y	C	N	N	C	N	N	Y	C	C	T	T	N	N	N	T	C	T	N	Y	N	N	N	N
Marker103522	84	R	G	R	R	A	G	R	R	G	N	A	R	G	R	N	N	R	N	R	A	G	R	R	N	G	A	R	G	G	G	N	N	N	G	R	N	N	A	G
Marker103522	180	R	G	G	G	G	R	G	R	G	N	G	G	G	G	N	N	G	N	G	G	G	G	G	N	G	G	R	G	G	N	N	N	N	G	R	N	N	G	G
Marker103522	197	Y	C	Y	Y	T	C	Y	Y	C	N	T	Y	C	Y	N	N	Y	N	Y	T	C	Y	Y	N	C	T	Y	C	C	C	N	N	N	C	Y	N	N	T	C
Marker103524	139	N	T	N	N	T	T	N	T	T	N	N	N	N	T	T	K	T	G	N	T	T	T	T	N	N	T	T	T	T	N	T	T	T	N	N	N	T	T	T
Marker103542	114	G	R	G	N	G	N	A	A	A	N	N	N	A	G	G	G	A	G	G	N	N	A	G	A	N	N	G	N	N	G	G	A	N	G	G	G	N	G	G
Marker103542	175	G	K	G	N	G	N	G	G	G	N	N	N	G	G	G	G	G	K	G	N	N	G	G	G	N	N	G	N	N	K	G	G	N	G	G	K	N	G	G
Marker103542	188	A	A	A	N	A	N	A	A	A	N	N	N	A	A	A	A	A	A	A	N	N	A	A	A	N	N	A	N	N	A	A	A	N	A	A	A	N	A	R
Marker103544	36	G	G	G	N	N	G	G	G	R	G	G	R	R	G	N	A	R	G	A	N	G	R	G	A	R	G	G	R	N	N	R	G	N	G	R	A	G	R	R
Marker103553	42	A	A	N	A	A	A	A	N	A	A	A	W	A	A	A	A	W	A	N	A	N	A	T	A	W	A	A	A	A	A	W	A	T	N	A	A	A	N	A
Marker103557	55	N	T	N	N	T	N	T	N	T	T	N	N	T	T	T	T	A	T	N	T	N	A	N	A	T	N	N	T	T	T	T	T	T	T	N	N	T	N	T
Marker103557	83	N	K	N	N	G	N	G	N	G	G	N	N	G	K	T	G	G	G	N	G	N	G	N	G	T	N	N	G	T	T	G	G	K	G	N	N	G	N	K
Marker103559	16	G	G	G	G	R	N	N	G	G	N	G	N	N	G	G	G	G	G	N	G	N	G	G	G	R	R	N	R	G	A	G	G	G	R	N	N	N	N	G
Marker103559	20	G	G	N	G	R	N	N	G	G	N	G	N	N	G	G	G	G	G	N	G	N	G	G	G	R	R	N	R	G	A	G	G	G	R	N	N	N	N	G
Marker103559	119	T	Y	N	T	Y	N	N	Y	T	N	C	N	N	T	T	T	Y	T	N	T	N	Y	T	C	Y	Y	N	C	Y	C	T	T	Y	Y	N	N	N	N	T
Marker103577	6	N	N	G	G	G	A	G	N	N	G	N	G	G	G	G	G	G	G	G	G	G	G	G	G	N	G	N	G	G	G	N	N	G	N	G	G	G	G	G
Marker103577	17	N	N	A	A	A	G	A	N	N	A	N	A	A	A	A	A	A	A	A	A	A	A	A	A	N	A	N	A	A	A	N	N	A	N	A	A	A	A	A
Marker103577	26	N	N	A	A	A	G	A	N	N	A	N	A	A	A	A	A	A	A	A	A	A	A	A	A	N	A	N	A	A	A	N	N	A	N	A	A	A	A	A
Marker103577	45	N	N	A	A	A	G	A	N	N	A	N	A	A	A	A	A	A	A	A	A	A	A	A	N	N	A	N	A	A	A	N	N	A	N	A	A	A	A	A
Marker103577	83	N	N	T	T	T	C	T	N	N	T	N	T	T	T	T	T	T	T	T	T	T	T	T	T	N	T	N	T	T	T	N	N	T	N	T	T	T	T	T
Marker103577	87	N	N	C	C	C	G	C	N	N	C	N	C	C	C	C	C	C	C	C	C	C	C	C	C	N	C	N	C	C	C	N	N	C	N	C	C	C	C	C
Marker103577	127	N	N	A	A	A	G	A	N	N	A	N	A	A	A	A	A	A	A	A	A	A	A	A	A	N	A	N	A	A	A	N	N	A	N	A	A	A	A	A
Marker103585	19	T	T	T	T	T	T	T	T	T	N	N	T	C	N	T	Y	T	T	T	N	N	T	T	T	T	N	T	T	T	T	T	T	T	Y	N	T	T	T	N
Marker103585	63	C	C	C	C	C	C	C	C	C	N	N	C	A	N	C	M	C	C	C	N	N	C	C	C	C	N	C	C	C	C	C	C	C	M	N	C	C	C	N
Marker103585	98	A	A	A	A	A	A	A	A	A	N	N	A	G	N	A	R	A	A	A	N	N	A	A	A	A	N	A	A	N	A	A	A	A	R	N	A	A	A	N
Marker103585	125	T	T	W	W	W	T	A	W	T	N	N	T	T	N	T	W	T	T	T	N	N	T	T	T	T	N	T	T	T	T	N	T	T	T	N	W	W	T	N
Marker103585	142	C	C	C	Y	Y	C	T	Y	C	N	N	C	C	N	C	C	C	C	C	N	N	C	C	C	C	N	C	C	C	C	C	C	C	C	N	C	Y	C	N
Marker103585	154	C	A	M	M	C	A	C	M	C	N	N	C	C	N	C	M	A	C	C	N	N	A	C	M	C	N	A	A	N	A	C	C	C	C	N	C	C	C	N
Marker103588	38	C	Y	Y	T	T	C	T	Y	N	Y	Y	Y	C	Y	Y	N	C	Y	Y	Y	C	N	Y	C	T	N	Y	T	C	Y	Y	N	T	T	Y	T	T	Y	C
Marker103588	130	A	A	A	A	A	A	A	A	N	R	R	R	A	A	A	N	A	A	R	A	A	N	A	A	A	N	R	A	A	A	A	N	A	A	A	A	A	A	R
Marker103588	134	A	M	M	A	A	A	A	M	N	A	A	A	A	A	A	N	A	A	A	M	A	A	M	M	A	N	A	A	C	A	A	N	N	A	M	A	A	M	A
Marker103588	153	T	Y	Y	T	T	T	N	Y	N	T	T	T	T	T	T	N	T	T	T	Y	T	N	Y	Y	T	N	T	T	C	T	T	N	T	T	Y	T	T	Y	T
Marker103588	193	C	Y	Y	C	C	C	C	Y	N	C	C	C	C	C	C	N	C	C	C	Y	C	N	Y	Y	C	N	C	C	T	C	C	N	C	C	Y	C	C	Y	C
Marker103611	48	G	N	N	G	K	G	G	N	G	G	G	N	G	G	G	G	K	G	N	K	N	N	N	G	K	G	G	N	K	K	G	T	G	G	K	N	G	N	G
Marker103611	133	G	N	N	K	G	G	K	N	K	T	T	N	G	K	T	G	G	G	N	G	N	N	N	T	K	G	T	N	G	K	T	G	G	G	G	N	G	N	G
Marker103611	148	Y	N	N	Y	Y	T	T	N	T	T	T	N	T	T	T	T	Y	T	N	Y	N	N	N	T	Y	C	T	N	T	Y	T	C	Y	C	Y	N	T	N	Y
Marker103616	22	C	S	G	G	S	N	N	N	N	N	C	N	N	N	N	N	G	N	G	N	N	N	N	N	S	C	N	C	G	C	N	C	C	C	S	N	C	S	N
Marker103616	64	T	K	T	T	T	N	N	N	N	N	G	N	N	N	N	N	T	N	T	N	N	N	N	N	K	T	N	G	T	G	N	T	K	T	T	N	K	T	N
Marker103634	11	G	N	G	R	N	G	N	N	R	R	R	G	G	R	N	G	R	G	A	A	G	R	A	G	N	N	R	G	R	G	R	A	G	N	A	N	N	G	N
Marker103634	60	G	N	G	R	N	G	N	N	R	R	R	G	G	R	N	G	R	G	A	A	G	R	A	G	N	N	R	G	R	G	R	A	G	N	A	N	N	G	N
Marker103634	150	T	N	T	Y	N	T	N	N	Y	Y	Y	T	T	Y	N	T	Y	T	C	C	T	Y	C	T	N	N	Y	T	Y	T	Y	C	T	N	C	N	N	T	N
Marker103634	216	G	N	G	K	N	G	N	N	K	K	K	G	G	K	N	G	K	G	T	T	G	K	T	G	N	N	K	G	K	G	K	T	G	N	T	N	N	G	N
Marker103636	52	A	N	A	A	A	A	N	A	A	G	A	N	A	A	A	A	A	A	A	A	N	A	N	A	A	A	A	N	N	A	A	N	N	N	N	N	N	N	A
Marker103636	55	C	C	C	C	C	C	N	C	C	G	C	N	C	C	C	C	C	C	C	C	N	C	N	C	C	C	C	N	N	C	C	N	N	N	N	N	N	N	C
Marker103636	125	C	C	C	C	C	S	N	S	C	C	S	N	C	C	C	C	S	S	G	C	N	C	N	C	C	C	C	N	N	C	C	N	N	N	N	N	N	N	C
Marker103642	95	C	C	C	C	C	C	C	Y	C	C	N	Y	C	C	C	N	C	C	C	C	C	Y	C	C	C	Y	N	C	N	C	C	C	Y	C	C	C	C	C	N
Marker103642	114	G	T	T	K	T	T	K	K	K	K	N	G	T	T	T	N	G	G	T	T	T	G	K	G	K	G	N	K	N	T	K	G	G	G	T	T	T	G	N
Marker103642	145	T	T	T	T	T	T	T	T	Y	Y	N	T	T	T	T	N	T	T	T	T	T	C	T	T	T	T	N	Y	N	T	T	T	T	T	T	T	T	T	N
Marker103642	171	T	A	A	A	A	A	A	A	A	A	N	A	A	A	A	N	A	A	A	A	A	A	W	T	W	A	N	A	N	A	W	T	W	T	A	A	A	A	N
Marker103642	198	T	T	T	T	T	T	T	T	Y	T	N	Y	T	T	T	N	T	Y	T	T	T	T	Y	T	T	T	N	T	N	T	T	T	T	T	T	T	T	C	N
Marker103649	135	M	C	A	N	A	M	C	N	M	C	N	N	A	M	C	M	A	C	N	N	C	C	C	C	M	M	C	A	M	M	M	C	C	M	N	C	C	A	C
Marker103649	197	A	R	A	N	A	A	A	N	A	A	A	N	A	A	A	R	A	A	N	N	A	A	A	A	A	A	A	A	A	A	R	A	A	R	N	A	R	A	G
Marker103651	12	C	C	N	C	T	T	C	C	C	C	C	C	N	C	Y	C	C	C	C	N	N	C	N	C	T	N	T	N	N	N	N	C	C	N	C	N	C	C	N
Marker103651	18	T	C	N	T	C	C	Y	T	C	Y	T	Y	N	C	C	T	Y	T	T	N	N	T	N	C	C	N	C	N	N	N	N	C	T	N	C	N	Y	Y	N
Marker103651	33	T	C	N	T	C	C	Y	T	C	Y	T	Y	N	C	C	T	Y	T	T	N	N	T	N	C	C	N	C	N	N	N	N	C	T	N	C	N	Y	Y	N
Marker103651	81	T	T	N	T	T	T	Y	T	T	Y	T	Y	N	T	T	T	Y	T	T	N	N	T	N	C	T	N	T	N	N	N	N	C	T	N	T	N	T	T	N
Marker103651	201	G	G	N	G	A	A	R	G	A	R	G	R	N	A	A	G	R	G	G	N	N	G	N	A	A	N	A	N	N	N	N	A	G	N	A	N	R	R	N
Marker103670	148	N	G	G	G	N	N	G	N	N	N	T	G	G	G	G	G	K	G	G	N	G	T	G	G	N	G	N	N	N	N	N	N	G	G	N	G	G	N	N
Marker103672	22	G	R	N	G	G	N	A	G	A	G	N	G	G	R	G	N	G	G	G	G	R	G	N	R	G	N	G	G	G	G	R	G	N	G	N	G	N	G	G
Marker103672	148	G	G	N	G	K	N	G	G	G	G	N	G	G	G	G	N	G	G	G	G	G	G	N	G	K	N	G	T	K	G	G	G	N	G	N	G	N	G	G
Marker103672	161	G	G	N	G	G	N	G	A	G	A	N	G	G	G	A	N	G	G	G	G	G	G	N	G	G	N	A	G	G	G	R	G	N	G	N	A	N	G	G
Marker103683	140	N	C	C	C	C	C	C	C	C	C	C	C	N	C	C	T	C	C	T	C	C	C	C	C	C	Y	C	T	T	T	N	C	N	T	N	N	C	C	C
Marker103688	9	A	A	N	N	N	A	N	A	A	R	A	N	A	A	A	A	A	A	N	N	A	A	A	A	A	A	A	N	N	A	A	A	N	A	N	A	A	A	N
Marker103688	152	A	G	N	N	N	R	N	R	A	A	R	N	A	A	N	A	A	R	N	N	A	R	A	A	A	A	A	N	N	A	A	G	N	A	N	G	A	A	N
Marker103688	195	A	G	N	N	N	R	N	R	A	R	R	N	A	A	A	A	A	R	N	N	A	R	A	A	A	A	A	N	N	A	A	G	N	A	N	G	A	A	N
Marker103697	10	A	A	A	A	A	N	A	A	A	A	A	A	N	A	A	A	A	A	A	A	A	A	N	G	N	N	N	A	N	A	A	A	N	N	N	A	R	A	A
Marker103697	58	T	C	T	T	T	N	Y	T	Y	Y	C	T	N	T	T	Y	T	T	T	T	T	T	N	C	N	N	N	Y	N	C	T	N	N	N	N	T	C	T	T
Marker103697	64	C	T	C	C	C	N	Y	C	Y	C	C	C	N	C	C	C	C	C	C	N	C	C	N	C	N	N	N	C	N	Y	C	C	N	N	N	C	Y	C	C
Marker103697	92	A	G	A	A	R	N	R	A	R	A	G	A	N	R	A	G	A	A	A	N	A	A	N	G	N	N	N	R	N	G	A	A	N	N	N	R	G	A	A
Marker103698	5	T	T	N	W	T	T	A	N	N	T	A	N	T	A	T	N	T	A	N	N	N	A	T	N	A	T	N	N	N	N	N	A	A	N	N	N	N	N	N
Marker103698	30	G	G	N	R	G	G	A	N	N	G	A	N	G	A	G	N	G	A	N	N	N	A	G	N	A	G	N	N	N	N	N	A	A	N	N	N	N	N	N
Marker103698	86	G	G	N	R	G	G	A	N	N	G	A	N	G	A	G	N	G	A	N	N	N	A	G	N	A	G	N	N	N	N	N	A	A	N	N	N	N	N	N
Marker103698	106	G	G	N	R	G	G	A	N	N	G	A	N	G	A	G	N	G	A	N	N	N	A	G	N	A	G	N	N	N	N	N	A	A	N	N	N	N	N	N
Marker103698	124	G	G	N	R	G	G	G	N	N	G	A	N	G	G	G	N	G	G	N	N	N	A	G	N	G	G	N	N	N	N	N	A	G	N	N	N	N	N	N
Marker103698	183	T	T	N	Y	T	T	T	N	N	T	C	N	T	T	T	N	T	T	N	N	N	C	T	N	T	T	N	N	N	N	N	C	T	N	N	N	N	N	N
Marker103700	186	G	T	K	G	T	T	N	N	T	K	G	K	G	N	G	T	G	K	K	N	T	T	T	N	T	N	N	K	K	N	G	G	G	G	K	G	G	G	G
Marker103705	6	Y	Y	C	N	C	Y	Y	C	N	N	Y	T	N	C	Y	T	C	Y	C	T	T	C	C	C	T	N	T	C	N	C	C	Y	T	N	C	C	N	N	T
Marker103705	29	R	R	G	N	R	R	R	G	N	N	R	A	N	G	R	A	G	R	G	A	A	G	G	G	A	N	A	G	N	G	G	R	A	N	G	G	N	N	A
Marker103705	63	G	G	G	N	G	G	G	G	N	N	S	C	N	S	S	C	C	G	S	G	G	S	G	S	G	N	G	G	N	G	G	G	G	N	C	G	N	N	G
Marker103705	106	G	G	N	N	G	G	G	G	N	N	K	G	N	K	G	G	T	G	K	G	G	K	G	K	G	N	G	G	N	G	G	G	G	N	T	G	N	N	G
Marker103705	185	G	G	G	N	G	G	G	G	N	N	R	G	N	G	R	G	G	G	G	G	G	R	G	R	G	N	G	G	N	G	G	R	G	N	G	A	N	N	G
Marker103705	192	K	K	G	N	G	K	G	G	N	N	K	G	N	G	G	G	G	K	G	T	K	G	G	G	T	N	T	G	N	G	G	K	T	N	G	G	N	N	T
Marker103705	196	G	G	G	N	G	S	S	G	N	N	G	G	N	G	G	G	G	G	G	G	S	G	G	G	G	N	G	G	N	G	G	G	G	N	G	G	N	N	G
Marker103708	45	N	N	N	C	T	N	Y	N	N	T	Y	T	N	C	C	T	N	N	T	Y	T	T	T	N	N	N	T	C	T	C	C	T	N	N	T	C	C	C	T
Marker103708	166	N	N	N	T	T	N	T	N	N	T	K	T	N	T	T	T	N	N	T	T	T	T	T	N	N	N	T	K	T	T	T	T	N	N	T	T	G	G	T
Marker103710	46	G	G	G	G	G	G	G	G	N	G	G	G	N	N	G	G	G	S	G	N	C	G	G	G	G	S	G	S	N	G	C	N	N	G	N	N	N	S	N
Marker103710	53	T	Y	Y	T	C	T	C	Y	N	C	T	C	N	N	Y	T	T	T	Y	N	T	Y	C	Y	Y	T	C	T	N	Y	T	N	N	T	N	N	N	T	N
Marker103710	58	A	A	A	A	A	A	A	A	N	A	A	A	N	N	A	A	A	R	A	N	G	A	A	A	A	R	A	R	N	A	G	N	N	A	N	N	N	R	N
Marker103710	72	C	Y	Y	C	T	C	T	Y	N	T	C	T	N	N	Y	C	C	Y	Y	N	T	Y	T	Y	Y	Y	T	Y	N	Y	T	N	N	C	N	N	N	Y	N
Marker103710	79	M	C	C	C	C	C	C	C	N	C	C	C	N	N	C	C	C	M	M	N	C	C	C	C	C	C	C	C	N	C	C	N	N	C	N	N	N	M	N
Marker103717	143	G	A	R	R	A	G	R	R	A	R	A	G	R	R	G	G	R	G	R	R	N	R	G	N	R	R	R	A	G	A	G	G	A	G	G	G	G	R	N
Marker103723	61	N	C	C	C	N	C	C	C	N	C	C	C	C	N	C	C	C	C	C	Y	C	C	C	C	C	C	Y	Y	C	C	C	C	C	C	C	C	N	N	C
Marker103723	88	N	A	A	G	N	A	R	G	N	R	R	A	A	N	A	R	R	A	A	R	R	A	A	A	A	A	R	R	A	A	G	A	A	N	A	A	N	N	A
Marker103723	176	N	C	C	C	N	C	C	C	N	S	C	C	C	N	C	C	C	S	C	C	C	C	C	C	C	S	C	C	C	C	C	C	S	C	C	C	N	N	C
Marker103728	36	G	R	R	A	G	G	R	G	G	R	R	G	N	G	G	G	N	R	R	R	N	R	R	R	G	R	N	R	G	G	R	R	R	G	R	R	R	R	A
Marker103728	77	C	Y	C	C	C	C	C	Y	C	C	C	C	N	C	C	C	N	C	C	C	N	C	C	C	C	Y	N	C	C	C	C	C	C	C	C	Y	Y	C	C
Marker103728	118	T	T	T	T	Y	Y	Y	Y	T	Y	Y	T	N	Y	Y	Y	N	T	Y	Y	N	Y	Y	Y	Y	Y	N	Y	Y	T	Y	Y	T	T	Y	Y	Y	Y	T
Marker103728	127	C	M	M	A	C	C	M	C	C	M	M	C	N	C	C	C	N	M	M	M	N	M	M	M	C	C	N	M	C	C	M	M	M	C	M	M	M	M	A
Marker103728	133	T	Y	T	T	Y	Y	Y	Y	T	Y	Y	N	N	Y	Y	Y	N	T	Y	Y	N	Y	Y	Y	Y	Y	N	Y	Y	T	Y	Y	T	T	Y	Y	Y	Y	T
Marker103728	167	T	Y	Y	C	T	T	Y	Y	T	Y	Y	T	N	T	T	T	N	Y	Y	Y	N	Y	Y	Y	T	Y	N	Y	T	T	Y	Y	Y	T	Y	Y	Y	Y	C
Marker103733	11	G	G	G	N	G	G	G	K	G	T	K	K	N	G	G	G	G	K	G	T	N	G	G	G	G	K	K	G	G	G	G	G	G	G	K	G	K	T	G
Marker103733	68	G	G	A	N	G	A	G	R	R	A	R	R	N	R	A	A	R	R	R	A	N	R	G	G	R	R	R	G	A	G	G	R	G	G	R	G	R	A	R
Marker103733	114	G	G	K	N	G	T	K	K	G	T	K	T	N	K	T	G	K	K	K	T	N	K	K	K	T	K	K	T	T	N	G	K	K	G	K	K	K	T	G
Marker103733	176	G	G	G	N	G	G	S	G	G	G	G	S	N	G	G	G	G	G	G	G	N	S	S	S	S	G	S	G	G	N	G	G	G	G	G	G	G	G	G
Marker103743	45	N	N	G	G	G	N	G	G	N	G	G	R	N	G	G	G	G	G	G	G	G	G	G	G	N	G	G	G	N	G	N	G	G	R	G	G	N	G	G
Marker103743	135	N	N	A	A	R	N	G	A	N	A	A	A	N	A	A	A	A	G	A	R	R	A	A	A	N	A	A	A	N	A	N	A	R	A	A	A	N	A	A
Marker103743	201	N	N	G	G	R	N	A	G	N	G	G	R	N	G	G	A	G	A	G	R	A	G	G	G	N	R	G	G	N	G	N	A	A	R	G	G	N	G	G
Marker103748	91	N	K	K	T	N	K	N	T	G	K	N	T	G	N	T	T	T	T	T	T	N	T	N	T	N	N	N	T	T	T	G	T	T	N	T	T	T	T	T
Marker103748	108	N	W	W	W	N	T	N	T	T	T	N	T	T	N	T	T	T	A	T	T	N	T	N	T	N	N	N	T	T	T	T	T	T	N	T	A	A	A	T
Marker103748	157	N	K	K	K	N	G	N	G	G	G	N	G	G	N	G	G	G	G	G	G	N	G	N	G	N	N	N	G	G	G	G	G	G	N	G	T	T	T	G
Marker103748	186	N	A	A	A	N	A	N	A	N	A	N	A	N	N	A	A	C	A	A	N	N	A	N	A	N	N	N	A	A	A	A	A	A	N	A	A	A	A	A
Marker103755	24	G	G	N	C	N	C	C	C	C	C	C	C	C	N	C	C	C	C	N	C	C	C	C	S	C	C	N	C	C	G	N	C	C	N	S	N	C	C	C
Marker103755	113	A	A	N	C	N	C	C	C	C	C	C	C	C	N	C	C	C	C	N	C	C	C	C	M	C	C	N	C	C	A	N	C	C	N	M	N	C	C	C
Marker103761	4	G	G	A	G	G	G	N	N	N	G	N	G	G	N	G	G	G	G	N	G	G	N	N	G	N	G	G	G	G	G	G	G	G	G	G	N	R	G	A
Marker103761	16	T	T	T	T	T	T	N	N	N	Y	N	T	T	N	C	T	T	T	N	T	T	N	N	T	N	T	T	T	T	T	T	T	T	T	T	N	T	T	T
Marker103761	104	C	C	C	C	C	C	N	N	N	Y	N	C	C	N	T	C	C	C	N	C	C	N	N	C	N	C	C	C	C	C	C	C	C	C	C	N	C	C	C
Marker103761	157	G	G	G	G	C	G	N	N	N	G	N	G	S	N	G	G	G	G	N	C	G	N	N	G	N	S	G	G	G	G	G	G	G	G	G	N	G	G	G
Marker103773	67	A	A	A	W	A	A	N	W	W	W	N	W	W	A	A	A	W	A	A	A	A	T	A	W	W	A	N	N	A	N	A	A	A	A	N	A	A	A	A
Marker103773	147	T	T	T	T	W	W	N	T	T	W	N	W	T	T	T	A	W	T	T	T	T	T	T	T	T	T	T	N	T	N	T	W	T	T	N	T	T	T	T
Marker103775	39	A	A	A	A	N	N	A	A	N	N	A	N	A	A	A	N	N	A	M	A	N	N	N	N	A	N	A	A	A	A	M	N	N	A	M	N	A	A	A
Marker103775	53	Y	T	T	T	N	T	T	T	N	N	T	N	T	C	T	N	N	T	T	C	N	N	N	N	T	N	C	T	T	C	T	N	N	T	Y	N	Y	T	T
Marker103775	56	T	Y	Y	T	N	T	T	T	N	N	T	N	T	T	T	N	N	T	Y	T	T	N	N	N	T	N	T	T	Y	T	T	N	N	T	Y	N	Y	T	T
Marker103775	72	C	C	C	C	N	C	C	C	N	N	C	N	C	C	C	N	N	C	A	C	C	N	N	N	C	N	C	C	C	C	C	N	N	C	M	N	C	C	C
Marker103775	190	C	Y	C	Y	N	T	C	T	N	N	T	N	C	C	T	N	N	T	C	C	T	N	N	N	T	N	C	C	C	C	C	N	N	C	C	N	Y	C	T
Marker103797	36	N	N	G	N	R	N	N	A	G	N	A	N	G	G	N	A	R	G	N	R	A	R	N	R	G	A	N	G	A	G	G	G	A	N	A	A	R	R	A
Marker103797	53	N	N	A	N	M	N	N	C	N	N	C	N	A	A	N	C	M	A	N	M	C	M	N	M	A	C	N	A	C	A	A	A	C	N	C	C	M	M	C
Marker103797	171	N	N	A	N	G	N	N	G	A	N	G	N	A	G	N	G	G	G	N	G	G	G	N	G	G	G	N	A	G	G	G	G	G	N	G	G	G	G	G
Marker103801	168	N	A	R	N	A	N	A	N	N	A	R	G	N	A	A	A	A	A	A	N	A	A	N	A	R	A	A	A	A	A	A	A	G	A	N	N	A	N	N
Marker103801	180	N	T	W	N	T	N	T	N	N	T	W	A	N	T	T	T	T	T	T	N	T	T	N	T	W	T	T	T	T	T	T	T	A	T	N	N	T	N	N
Marker103802	45	N	R	N	A	R	A	G	N	N	N	N	N	A	N	A	N	A	N	N	G	A	A	N	G	N	N	A	G	G	N	G	N	A	G	G	R	A	N	N
Marker103802	80	N	Y	N	C	Y	C	T	N	N	N	N	N	N	N	C	N	C	N	N	T	C	C	N	T	N	N	C	T	T	N	T	N	C	T	T	Y	C	N	N
Marker103805	89	G	N	N	N	N	R	R	N	N	R	N	R	N	N	G	N	A	N	A	N	N	R	R	R	G	G	N	N	N	N	G	G	G	N	G	N	N	G	N
Marker103808	9	R	A	A	A	N	N	A	N	A	N	A	N	A	N	R	A	A	A	A	A	G	N	A	A	G	R	A	A	A	A	A	A	A	A	A	N	A	A	A
Marker103808	50	A	A	M	A	N	N	A	N	A	N	A	N	A	N	A	A	A	A	M	A	A	N	A	A	A	A	A	A	A	A	A	A	A	A	M	N	A	M	A
Marker103808	89	G	G	G	G	N	N	G	N	R	N	G	N	A	N	G	G	G	G	G	G	G	N	R	R	G	G	G	G	G	G	G	G	G	G	R	N	G	G	G
Marker103808	92	R	G	R	G	N	N	G	N	G	N	G	N	G	N	R	G	G	G	G	G	A	N	G	G	G	G	G	G	G	G	G	G	G	G	G	N	G	G	G
Marker103809	20	N	N	A	G	G	G	G	N	G	N	N	N	G	N	G	G	G	N	N	R	G	N	N	N	G	G	G	G	G	G	G	G	G	G	G	N	G	G	G
Marker103809	39	N	N	C	G	G	G	G	N	G	N	N	N	G	N	G	G	G	N	N	G	G	N	N	N	G	G	G	G	G	G	G	G	G	G	G	N	G	G	G
Marker103809	45	N	N	G	A	G	R	G	N	R	N	N	N	R	N	R	A	G	N	N	G	G	N	N	N	G	A	A	G	R	G	R	A	A	G	G	N	G	G	G
Marker103809	50	N	N	G	G	G	G	G	N	G	N	N	N	G	N	R	G	G	N	N	G	G	N	N	N	G	N	G	G	G	G	G	G	G	G	A	N	G	G	G
Marker103809	89	N	N	C	C	G	S	G	N	C	N	N	N	C	N	C	C	C	N	N	S	C	N	N	N	G	C	C	S	S	G	S	C	C	S	C	N	S	C	C
Marker103809	94	N	N	G	A	G	R	G	N	R	N	N	N	R	N	R	A	G	N	N	G	G	N	N	N	G	A	A	R	R	G	R	A	A	G	A	N	G	G	G
Marker103809	153	N	N	A	A	T	W	T	N	A	N	N	N	A	N	A	A	A	N	N	W	A	N	N	N	T	A	A	W	W	T	W	A	A	W	A	N	W	A	A
Marker103809	185	N	N	C	T	C	Y	C	N	Y	N	N	N	Y	N	T	T	T	N	N	C	T	N	N	N	C	T	T	Y	Y	C	Y	T	T	Y	T	N	Y	T	C
Marker103812	62	T	G	K	N	T	T	K	K	N	T	K	T	T	G	T	N	T	T	T	K	T	T	T	N	N	N	T	N	T	T	G	N	G	T	T	T	T	N	G
Marker103812	73	M	C	C	N	C	A	M	C	N	M	C	C	M	C	C	C	M	A	C	M	C	A	M	N	N	N	A	N	C	C	C	N	C	A	A	A	C	N	C
Marker103812	85	R	A	A	N	R	G	A	A	N	R	R	A	R	A	G	A	A	A	A	A	A	A	A	N	N	N	A	N	A	A	A	N	A	A	A	A	A	N	A
Marker103812	104	Y	C	C	N	C	C	Y	C	N	Y	C	C	C	C	C	C	C	T	C	C	C	T	C	N	N	N	T	N	C	C	C	N	C	T	T	T	C	N	C
Marker103812	115	W	T	T	N	T	T	W	T	N	W	T	T	T	T	T	T	W	A	T	T	T	A	T	N	N	N	A	N	T	T	T	N	T	A	A	A	T	N	T
Marker103812	120	Y	C	C	N	C	C	Y	C	N	Y	C	C	C	C	C	C	Y	T	C	C	C	T	C	N	N	N	T	N	C	C	C	N	C	T	T	T	C	N	C
Marker103814	155	R	N	N	G	G	G	R	N	G	G	G	G	N	G	G	G	G	N	N	G	G	G	N	G	G	N	G	N	N	G	G	N	R	N	N	A	G	N	G
Marker103815	155	G	G	N	G	G	N	N	G	K	K	G	T	G	N	G	G	K	N	K	N	T	N	K	G	N	T	N	G	G	G	N	N	N	K	K	G	G	G	G
Marker103815	160	A	A	N	A	A	N	N	A	R	G	A	G	A	N	G	R	R	N	R	N	G	N	R	A	N	G	N	A	A	G	N	G	N	R	R	G	R	A	A
Marker103827	14	Y	Y	T	N	N	N	Y	C	Y	C	Y	Y	N	C	N	N	Y	C	C	N	Y	Y	Y	C	T	N	C	N	N	C	Y	C	C	C	C	Y	C	C	Y
Marker103827	151	M	M	C	N	N	N	M	A	M	A	M	M	N	A	N	N	M	A	A	N	M	M	M	A	C	N	A	N	N	A	M	A	A	A	A	M	A	A	M
Marker103828	171	G	N	N	N	N	N	N	N	G	G	N	G	G	G	G	G	R	G	A	N	G	G	G	N	N	G	N	N	N	N	G	G	R	G	R	N	R	R	N
Marker103841	56	Y	T	T	N	N	T	N	T	T	T	Y	T	Y	Y	C	T	N	N	T	T	T	N	T	N	Y	T	C	C	Y	N	T	N	N	N	T	T	T	C	T
Marker103841	171	G	G	G	N	N	G	N	A	G	G	R	A	R	R	G	A	N	N	G	G	G	N	A	N	G	G	G	G	G	N	A	N	N	N	A	G	G	G	G
Marker103841	179	G	G	G	N	N	A	N	G	G	R	R	G	G	G	G	G	N	N	G	G	G	N	G	N	G	G	G	G	G	N	G	N	N	N	G	G	G	G	A
Marker103845	25	C	C	C	C	C	N	N	N	N	G	C	C	C	C	N	C	N	C	N	N	N	N	C	G	G	N	C	C	C	C	N	C	N	C	C	C	G	S	C
Marker103845	62	C	C	Y	T	T	N	N	N	N	T	C	C	T	T	N	T	N	Y	N	N	N	N	Y	T	T	N	T	T	C	Y	N	T	N	T	T	Y	T	Y	Y
Marker103845	72	T	T	W	A	T	N	N	N	N	A	W	T	A	A	N	T	N	W	N	N	N	N	W	A	A	N	A	T	T	W	N	A	N	A	A	W	A	W	T
Marker103845	200	C	C	S	G	G	N	N	N	N	G	S	C	G	G	N	G	N	S	N	N	N	N	S	G	G	N	G	G	C	S	N	C	N	S	G	S	G	S	C
Marker103848	169	N	N	G	G	N	T	G	N	G	T	T	G	N	N	G	G	G	N	N	N	T	N	G	K	G	N	N	T	N	T	N	N	N	N	N	T	N	T	K
Marker103863	59	N	N	N	T	G	T	G	T	N	K	N	T	N	N	T	G	T	N	N	N	N	T	T	N	N	G	T	N	G	K	N	T	N	T	N	G	N	G	N
Marker103871	28	N	N	N	G	G	G	G	A	G	G	G	G	G	G	G	G	N	N	N	G	N	G	N	G	N	G	G	N	R	N	N	N	N	N	G	G	N	N	R
Marker103871	54	N	N	N	A	A	A	A	A	A	A	G	A	A	A	A	A	N	N	N	A	N	A	N	A	N	A	A	N	A	N	A	N	N	N	G	A	N	N	A
Marker103871	157	N	N	N	A	C	A	C	C	C	C	A	A	C	A	M	A	N	N	N	C	N	C	N	M	N	A	C	N	C	N	A	N	N	N	A	C	N	N	M
Marker103871	192	N	N	N	T	A	T	A	A	A	A	T	T	A	T	W	T	N	N	N	A	N	A	N	W	N	T	A	N	A	N	T	N	N	N	T	A	N	N	W
Marker103885	34	Y	T	N	T	N	T	T	T	T	T	T	T	T	T	Y	T	N	T	N	T	N	N	T	N	N	N	N	T	N	T	T	T	N	T	C	T	N	T	T
Marker103885	48	G	G	N	G	N	G	G	G	G	G	G	G	G	G	G	G	N	G	N	G	N	N	G	G	G	N	N	G	N	R	G	A	N	G	G	G	N	G	N
Marker103885	65	C	C	N	C	N	C	C	C	C	C	C	C	C	C	C	C	N	C	N	C	N	N	C	N	C	N	N	C	N	Y	C	T	N	C	C	C	N	C	C
Marker103885	160	Y	Y	N	C	N	C	C	C	C	C	T	C	T	T	C	T	N	C	N	T	N	N	Y	C	C	N	N	T	N	C	C	C	N	C	C	T	N	C	C
Marker103885	198	R	A	N	A	N	A	A	A	A	A	A	A	A	A	R	A	N	A	N	A	N	N	A	A	A	N	N	A	N	A	A	A	N	A	G	A	N	A	A
Marker103888	74	C	N	N	N	C	N	C	C	C	C	N	T	N	N	C	T	N	N	C	C	C	N	C	C	N	T	N	N	N	N	C	N	N	N	N	N	C	N	T
Marker103901	21	T	W	T	W	T	W	W	T	T	N	W	A	T	T	W	N	W	A	T	T	W	A	W	W	T	W	T	W	T	T	W	T	T	N	T	T	A	N	T
Marker103901	32	S	G	G	G	G	G	G	G	G	N	G	G	G	G	G	N	G	G	S	G	G	G	G	G	G	G	C	G	G	G	G	G	G	N	S	G	G	N	G
Marker103901	48	R	R	G	R	G	R	R	A	R	N	R	A	R	G	R	N	R	A	A	A	R	A	R	R	R	R	A	R	R	R	R	A	A	N	R	G	A	N	G
Marker103901	129	A	A	A	R	A	A	A	G	A	N	A	A	A	A	A	N	A	A	R	G	A	A	A	A	A	A	A	A	R	A	A	A	A	N	A	A	A	N	A
Marker103901	137	C	C	C	Y	C	C	C	T	C	N	C	C	C	C	C	N	C	C	Y	T	C	C	C	C	C	C	C	C	Y	C	C	C	C	N	C	C	C	N	C
Marker103901	140	A	A	A	A	A	A	A	A	M	N	A	A	M	A	A	N	A	A	A	A	A	A	A	A	A	A	A	A	A	A	A	A	C	N	A	A	A	N	A
Marker103901	146	T	Y	T	Y	T	T	Y	T	T	N	Y	C	T	T	Y	N	Y	C	T	T	Y	C	Y	Y	T	Y	T	T	T	T	Y	T	T	N	T	T	C	N	T
Marker103901	199	A	A	A	A	A	A	A	A	W	N	A	A	W	A	A	N	A	A	A	A	A	A	A	A	A	A	A	A	A	A	A	A	T	N	A	A	A	N	A
Marker103918	33	N	N	C	T	N	N	C	N	C	N	C	N	Y	C	C	T	T	N	Y	Y	C	C	N	N	C	N	C	N	C	C	N	N	N	C	C	N	C	N	Y
Marker103918	56	N	N	T	C	N	N	T	N	T	N	T	N	T	T	T	C	C	N	Y	Y	T	T	N	N	T	N	T	N	T	Y	N	N	N	T	T	N	T	N	Y
Marker103918	72	N	N	T	T	N	N	T	N	T	N	T	N	T	T	T	T	T	N	T	T	T	T	N	N	G	N	G	N	G	K	N	N	N	T	T	N	T	N	T
Marker103918	95	N	N	T	T	N	N	C	N	T	N	T	N	T	T	C	T	T	N	T	T	T	T	N	N	T	N	T	N	T	T	N	N	N	T	T	N	T	N	T
Marker103918	118	N	N	A	A	N	N	A	N	A	N	A	N	A	A	A	N	A	N	A	A	A	A	N	N	G	N	G	N	G	R	N	N	N	A	A	N	A	N	A
Marker103918	140	N	N	T	T	N	N	A	N	T	N	T	N	T	T	A	T	T	N	W	T	T	T	N	N	A	N	A	N	A	W	N	N	N	T	A	N	W	N	W
Marker103918	155	N	N	C	C	N	N	C	N	Y	N	C	N	C	T	C	C	C	N	C	C	C	Y	N	N	C	N	C	N	C	C	N	N	N	C	C	N	C	N	C
Marker103920	39	G	G	G	A	N	A	G	G	G	N	G	R	N	G	G	G	G	N	N	N	G	G	G	G	N	N	G	N	N	G	N	G	N	N	N	G	G	N	N
Marker103920	94	A	A	A	G	N	G	A	A	A	N	A	R	N	A	A	A	A	N	N	N	A	A	A	A	N	N	A	N	N	A	N	A	N	N	N	A	A	N	N
Marker103920	158	T	T	T	C	N	C	T	T	T	N	T	Y	N	T	T	T	T	N	N	N	T	T	T	T	N	N	T	N	N	T	N	T	N	N	N	T	T	N	N
Marker103928	55	C	N	N	C	T	T	Y	N	C	Y	N	C	N	Y	T	T	T	Y	T	N	C	Y	C	T	Y	T	N	T	Y	T	C	T	C	C	C	Y	Y	C	C
Marker103928	59	T	N	N	T	T	T	T	N	T	Y	N	T	N	T	T	T	C	T	Y	N	T	Y	T	Y	T	C	N	T	T	T	T	C	T	T	T	Y	Y	T	T
Marker103928	89	G	N	N	A	G	G	R	N	G	R	N	A	N	R	G	G	G	G	G	N	A	R	A	G	R	G	N	N	G	G	A	G	R	R	A	R	G	A	A
Marker103928	98	C	N	N	C	C	C	C	N	C	S	N	C	N	C	C	C	G	C	C	N	C	S	C	C	C	C	N	N	C	C	C	C	C	C	C	C	C	C	C
Marker103928	132	C	N	N	S	C	C	S	N	C	S	N	S	N	S	C	C	C	C	C	N	C	S	S	C	C	C	N	N	C	C	C	C	C	S	G	C	C	C	S
Marker103928	199	C	N	N	M	C	C	M	N	C	M	N	M	N	C	C	C	C	C	C	N	A	C	M	C	M	C	N	C	C	C	A	C	M	C	C	M	C	A	M
Marker103953	6	T	N	N	T	T	T	A	T	T	T	T	T	T	T	N	T	T	T	N	T	T	T	W	T	T	N	W	N	T	W	T	T	T	T	N	T	T	N	T
Marker103953	31	G	N	N	A	G	R	G	A	G	G	G	A	G	G	N	G	G	G	N	G	R	G	G	R	G	N	G	N	G	G	G	G	G	G	N	A	A	N	R
Marker103953	157	G	N	N	G	G	G	G	G	R	R	G	G	G	R	N	A	G	G	N	G	G	G	G	R	G	N	G	N	G	R	G	G	G	G	N	G	G	N	G
Marker103953	174	A	N	N	C	A	M	A	C	A	A	A	C	A	A	N	A	A	A	N	A	A	A	A	M	A	N	A	N	A	A	A	A	A	A	N	C	C	N	M
Marker103953	197	K	N	N	T	T	T	T	T	K	T	G	T	T	T	N	T	G	T	N	T	T	K	T	T	K	N	T	N	T	T	T	T	T	N	N	T	T	N	T
Marker103958	47	N	N	N	G	A	N	A	G	N	G	N	G	N	N	N	N	G	A	G	G	N	G	G	G	G	A	G	G	R	A	N	N	A	N	G	N	G	G	G
Marker103963	4	C	C	C	C	N	C	C	N	C	T	C	C	C	C	C	C	N	C	C	N	N	C	C	N	N	C	C	N	N	C	N	N	C	C	C	C	C	C	C
Marker103963	29	C	C	C	C	N	C	C	N	C	C	C	C	C	C	T	C	N	T	C	N	N	C	C	N	N	C	C	N	N	C	N	N	C	Y	C	Y	C	C	C
Marker103963	112	G	G	G	A	N	G	A	N	G	G	G	G	G	G	G	G	N	G	G	N	N	G	R	N	N	G	G	N	N	G	N	N	G	R	G	G	G	G	G
Marker103963	115	C	C	C	C	N	C	C	N	C	C	C	N	C	C	T	C	N	T	C	N	N	C	C	N	N	C	C	N	N	C	N	N	C	Y	C	Y	C	C	C
Marker103963	140	A	C	M	A	N	A	A	N	M	A	C	C	C	C	A	C	N	A	M	N	N	C	M	N	N	A	A	N	N	A	N	N	A	A	A	A	A	A	A
Marker103963	191	C	C	C	C	N	C	C	N	C	C	C	C	C	C	A	C	C	A	C	N	N	C	C	N	N	C	C	N	N	C	N	N	C	M	C	M	C	C	C
Marker103968	182	C	C	M	M	M	C	M	M	C	C	C	M	C	M	C	C	C	C	M	C	C	C	C	C	C	C	C	C	C	C	M	M	C	C	N	C	C	N	M
Marker103969	63	G	G	G	N	N	G	G	G	G	G	G	N	G	G	N	A	G	N	N	G	N	G	G	N	N	R	N	G	N	A	N	N	N	N	G	G	N	N	G
Marker103969	110	S	S	G	N	N	G	S	G	S	G	G	N	G	G	N	G	G	N	N	G	N	G	G	N	N	G	N	C	N	G	N	N	N	N	N	G	N	N	G
Marker103969	124	C	C	C	N	N	C	C	C	C	C	C	N	C	C	N	A	C	N	N	C	N	C	C	N	N	M	N	C	N	A	N	N	N	N	C	C	N	N	C
Marker103969	152	G	G	G	N	N	G	G	K	G	G	G	N	G	G	N	G	G	N	N	G	N	G	G	N	N	G	N	G	N	G	N	N	N	N	G	G	N	N	T
Marker103969	157	C	C	N	N	N	G	C	C	C	C	C	N	S	G	N	G	G	N	N	C	N	G	S	N	N	S	N	C	N	G	N	N	N	N	C	C	N	N	C
Marker103971	72	N	A	A	A	A	A	N	A	N	C	N	A	A	C	N	A	N	A	M	A	A	A	A	N	C	N	A	M	C	C	N	A	N	N	M	A	A	M	A
Marker103971	171	N	T	C	Y	T	T	N	C	N	C	N	Y	T	C	N	T	N	C	Y	T	T	C	C	N	C	N	Y	Y	C	C	N	T	N	N	C	Y	T	Y	C
Marker103971	187	N	G	G	G	G	G	N	G	N	A	N	G	G	A	N	G	N	G	R	G	G	G	G	N	A	N	G	G	A	A	N	G	N	N	R	G	G	R	G
Marker103976	123	Y	N	Y	C	N	C	Y	Y	N	C	N	C	N	C	C	C	C	C	N	N	N	N	Y	C	C	N	C	C	C	C	C	Y	Y	C	C	C	C	C	N
Marker103976	145	R	N	G	G	N	G	G	G	N	R	N	G	N	G	G	G	G	G	N	N	N	N	R	G	G	N	R	G	G	G	G	G	R	G	G	G	G	G	N
Marker103978	14	A	N	N	N	R	G	A	G	R	G	G	R	N	R	G	A	R	N	N	G	G	N	G	G	A	A	N	N	G	A	A	N	R	A	G	A	N	R	N
Marker103978	28	C	N	N	N	C	C	C	C	C	C	C	C	N	M	C	A	C	N	N	C	C	N	C	C	A	A	N	N	C	A	C	N	C	C	C	C	N	C	N
Marker103978	51	A	N	N	N	R	G	A	G	R	G	G	R	N	R	A	A	R	N	N	G	G	N	G	G	A	A	N	N	G	A	A	N	R	A	G	A	N	R	N
Marker103978	83	T	N	N	N	Y	C	T	C	Y	C	C	Y	N	Y	T	T	Y	N	N	C	C	N	C	C	T	T	N	N	C	T	T	N	Y	T	C	T	N	Y	N
Marker103978	131	C	N	N	N	Y	C	C	C	C	C	C	C	N	C	T	C	C	N	N	C	C	N	C	C	C	C	N	N	C	C	C	N	C	C	C	C	N	C	N
Marker103978	137	W	N	N	N	W	T	A	T	W	T	T	W	N	W	A	A	W	N	N	T	T	N	T	T	A	A	N	N	T	A	A	N	W	A	T	A	N	W	N
Marker103986	48	N	C	C	N	C	N	N	N	N	N	C	C	C	T	N	N	N	C	C	C	C	N	N	C	C	C	N	N	C	Y	C	C	C	C	C	C	N	C	C
Marker103986	90	N	A	G	N	A	N	N	N	N	N	A	A	A	A	N	N	N	A	G	A	A	N	N	G	A	A	N	N	G	R	A	A	A	A	R	A	N	G	G
Marker103987	10	A	A	A	M	A	A	N	A	A	M	N	A	A	A	A	A	C	A	N	A	N	A	A	N	A	A	N	N	A	M	N	N	A	N	A	A	A	N	N
Marker103987	170	C	C	C	C	C	C	N	C	C	C	N	C	C	C	C	C	C	C	N	C	N	C	C	N	C	C	N	N	C	C	N	N	C	N	C	C	C	N	N
Marker103987	195	C	C	C	Y	C	C	N	C	C	Y	N	N	C	C	C	C	T	C	N	C	N	C	C	N	C	C	N	N	C	Y	N	N	C	N	C	C	C	N	N
Marker103988	109	N	A	A	A	A	A	N	W	A	A	A	A	A	N	N	A	A	N	A	A	A	A	A	T	A	N	N	A	T	A	N	N	A	A	A	N	A	A	N
Marker103989	7	R	A	A	N	R	A	A	N	R	G	A	A	R	A	R	A	A	R	A	A	A	R	R	R	A	A	A	A	A	A	A	A	R	A	A	N	A	A	R
Marker103989	14	G	G	G	N	R	G	A	N	G	G	G	G	R	G	G	G	G	G	G	G	G	G	G	G	G	G	G	G	G	G	R	R	G	G	A	N	G	G	R
Marker103989	54	A	A	W	N	A	A	A	N	A	A	A	A	A	A	A	A	W	A	A	W	A	A	A	A	A	A	A	A	A	A	A	A	A	W	A	N	A	W	A
Marker103989	188	W	T	W	N	W	T	A	N	W	A	A	W	W	A	W	T	T	W	T	T	T	W	W	A	T	A	A	T	W	A	W	W	W	T	A	N	W	T	W
Marker103992	139	C	C	A	C	M	A	M	N	M	C	N	N	M	M	C	M	C	C	M	A	C	N	C	A	N	C	C	N	M	C	A	C	M	M	M	A	C	C	C
Marker103994	71	T	N	N	N	N	T	T	C	N	T	N	T	T	N	N	T	T	N	N	N	N	T	N	T	T	N	T	T	T	N	N	N	N	T	C	N	C	C	C
Marker104012	3	Y	C	C	N	C	C	N	N	N	N	N	C	Y	N	T	N	C	N	C	C	N	N	T	N	C	N	N	C	C	N	N	C	C	N	C	C	C	C	C
Marker104012	100	G	G	G	N	G	G	N	N	N	N	N	A	G	N	G	N	G	N	G	A	N	N	G	N	G	N	N	G	R	N	N	G	G	N	G	G	R	G	G
Marker104012	147	M	M	A	N	C	C	N	N	N	N	N	C	C	N	C	N	C	N	C	C	N	N	C	N	A	N	N	A	C	N	N	C	M	N	A	A	M	C	C
Marker104016	16	G	G	K	N	N	G	N	G	N	T	N	N	N	N	G	G	G	K	N	N	G	G	G	G	G	N	N	G	N	G	G	N	N	N	N	N	K	N	G
Marker104016	48	C	C	C	N	N	C	N	C	N	A	N	N	N	N	C	C	C	C	N	N	C	C	C	C	C	N	N	C	N	C	C	N	N	N	N	N	M	N	C
Marker104016	142	T	Y	Y	N	N	C	N	C	N	C	N	N	N	N	C	T	T	Y	N	N	T	T	C	Y	T	N	N	T	N	C	T	N	N	N	N	N	Y	N	Y
Marker104016	166	G	G	G	N	N	G	N	G	N	G	N	N	N	N	G	G	A	G	N	N	G	A	G	G	G	N	N	G	N	G	G	N	N	N	N	N	R	N	R
Marker104016	175	C	C	C	N	N	C	N	C	N	C	N	N	N	N	T	C	C	C	N	N	C	C	T	C	C	N	N	C	N	C	C	N	N	N	N	N	C	N	Y
Marker104032	147	N	N	G	A	N	A	N	N	A	N	N	A	A	N	N	A	A	N	A	A	A	A	N	N	A	A	A	N	N	N	N	N	N	N	N	N	N	N	N
Marker104033	35	T	A	N	A	N	N	N	N	T	N	T	N	N	T	T	N	T	N	N	N	N	N	T	T	N	N	N	T	T	N	N	N	N	T	T	T	T	T	N
Marker104033	58	A	A	N	A	N	N	N	N	W	N	A	N	A	A	A	N	A	N	N	N	N	N	A	A	N	N	N	A	A	N	N	N	N	A	T	A	A	A	N
Marker104033	204	K	T	N	T	N	N	N	N	T	N	T	N	T	T	T	N	T	N	N	N	N	N	K	T	N	N	N	T	T	N	N	N	N	T	T	T	T	T	N
Marker104033	207	A	A	N	A	N	N	N	N	A	N	C	N	A	A	C	N	C	N	N	N	N	N	A	A	N	N	N	A	C	N	N	N	N	A	A	A	A	A	N
Marker104034	138	G	A	N	N	G	G	N	R	N	G	G	N	G	G	N	R	R	N	N	G	N	R	G	R	N	G	G	G	G	N	R	G	G	N	G	G	G	G	G
Marker104034	144	G	A	N	N	G	G	N	R	N	R	A	N	G	G	N	R	R	N	N	G	N	R	G	R	N	A	G	G	G	N	R	R	G	N	G	G	G	G	G
Marker104034	168	T	C	N	N	T	T	N	Y	N	Y	C	N	T	T	N	Y	Y	N	N	T	N	Y	T	Y	N	C	T	T	T	N	Y	Y	T	N	T	T	T	T	T
Marker104036	11	G	R	G	R	G	G	G	G	G	G	G	R	G	G	G	G	G	G	G	N	G	A	G	G	R	G	R	G	G	G	G	G	G	G	N	G	G	G	G
Marker104036	140	G	G	A	G	G	G	G	G	G	R	G	G	G	G	G	G	G	G	R	N	R	G	G	G	G	G	G	G	G	G	G	G	G	G	N	N	G	G	G
Marker104036	143	C	C	C	C	C	C	C	Y	Y	C	C	C	T	T	C	C	Y	C	C	N	Y	C	C	T	C	C	Y	C	Y	Y	C	Y	C	C	N	T	C	Y	C
Marker104038	37	G	G	G	N	N	G	N	G	N	G	G	N	N	A	G	A	G	G	R	R	G	G	G	G	G	N	R	R	A	A	N	G	G	N	A	N	G	N	G
Marker104038	101	A	A	A	N	N	A	N	A	N	A	A	N	N	C	A	C	A	M	C	M	M	A	A	A	A	N	M	M	M	C	N	A	A	N	C	N	A	N	A
Marker104038	147	C	C	C	N	N	C	N	C	N	C	C	N	N	C	C	C	C	Y	Y	C	Y	C	C	C	C	N	C	C	C	C	N	C	C	N	C	N	C	N	C
Marker104040	108	T	K	K	K	N	K	T	T	G	N	N	T	T	T	T	N	T	T	K	N	N	T	N	T	T	T	G	T	T	T	T	T	G	T	T	N	T	K	K
Marker104040	118	R	G	G	R	N	R	G	G	G	N	N	R	G	G	G	N	G	A	R	N	N	G	N	G	G	G	G	R	A	G	A	R	G	G	R	N	G	G	G
Marker104040	180	C	M	M	M	N	M	C	C	A	N	N	C	C	C	C	N	C	C	M	N	N	C	N	C	C	C	A	C	C	C	C	C	A	C	C	N	C	M	M
Marker104048	8	N	C	C	C	C	C	N	C	C	C	N	C	C	C	N	N	C	A	N	C	C	C	C	M	N	C	C	C	C	A	C	C	C	C	C	A	N	C	C
Marker104048	59	N	C	C	C	C	C	N	C	C	C	N	C	C	C	N	N	C	C	N	C	C	C	C	C	N	C	C	C	Y	C	C	Y	T	C	T	C	N	T	C
Marker104048	127	N	C	C	C	C	C	N	C	C	C	N	C	C	C	N	N	C	C	N	C	C	C	C	C	N	C	C	C	Y	C	C	Y	T	C	T	C	N	T	C
Marker104054	6	T	G	N	T	T	G	K	T	K	G	K	G	T	G	G	K	G	N	T	N	G	K	N	G	N	K	T	T	G	G	G	G	K	K	T	N	N	G	T
Marker104054	49	C	A	N	A	A	A	A	A	A	A	A	A	M	A	A	M	M	N	M	N	A	M	N	A	N	A	A	A	A	C	N	A	A	M	C	N	N	A	A
Marker104054	141	C	C	N	C	C	C	C	C	C	C	C	C	C	C	C	C	C	N	C	N	C	C	N	C	N	C	C	C	C	C	C	C	C	C	C	N	N	C	M
Marker104057	39	A	A	N	T	A	T	A	A	A	T	W	A	A	A	N	A	N	A	A	A	A	W	W	A	N	A	A	T	T	T	N	A	T	W	N	W	T	N	A
Marker104064	11	N	T	T	W	N	T	N	N	T	N	A	T	N	A	N	N	N	N	N	A	N	A	T	W	N	N	A	N	A	T	T	T	T	T	A	W	N	N	N
Marker104064	181	T	T	T	Y	N	T	T	N	T	N	C	T	N	C	N	N	N	N	N	Y	N	C	T	Y	N	N	T	N	T	T	T	T	T	T	T	T	N	N	N
Marker104069	15	G	G	G	K	G	N	N	G	G	N	G	G	N	N	N	G	G	G	G	G	N	G	N	K	K	N	T	T	G	G	G	N	G	T	N	N	K	G	T
Marker104069	35	T	A	A	A	W	N	N	A	W	N	W	W	T	N	N	W	A	A	A	W	N	W	N	W	A	N	A	A	A	A	T	N	A	A	N	N	W	A	N
Marker104069	47	T	C	T	C	Y	N	N	C	Y	N	Y	Y	T	N	N	Y	C	C	C	Y	N	Y	N	Y	Y	N	C	C	C	C	T	N	C	C	N	N	Y	C	N
Marker104069	62	G	G	G	G	G	N	N	G	G	N	G	G	G	N	N	G	G	G	G	K	N	G	N	G	G	N	G	G	G	G	G	N	G	G	N	N	G	G	N
Marker104069	157	T	T	C	T	T	N	N	T	Y	N	T	T	T	N	N	T	T	T	T	T	N	T	N	T	Y	N	T	T	T	T	T	N	T	T	N	N	T	T	T
Marker104069	162	G	G	G	G	G	N	N	G	G	N	G	G	G	N	N	G	G	G	G	G	N	G	N	G	S	N	G	G	C	C	G	N	G	G	N	N	G	G	G
Marker104069	197	T	T	T	T	T	N	N	T	T	N	T	T	T	N	N	Y	C	T	T	T	N	T	N	T	T	N	T	T	T	T	T	N	T	T	N	N	T	C	T
Marker104077	91	Y	T	T	T	Y	N	T	T	Y	C	T	T	T	T	T	T	T	T	T	N	T	T	Y	T	T	T	N	T	T	T	T	N	N	C	N	T	N	T	Y
Marker104077	191	Y	C	C	C	C	N	C	C	C	C	C	C	C	C	Y	C	C	C	Y	N	C	C	Y	Y	C	Y	N	Y	C	C	C	N	N	C	N	C	N	C	C
Marker104077	195	Y	T	T	T	Y	N	T	T	Y	C	T	T	T	T	T	T	T	T	T	N	T	T	Y	T	T	T	N	T	T	T	T	N	N	C	N	T	N	T	Y
Marker104090	7	N	A	A	N	N	N	G	N	N	G	G	G	N	G	G	G	G	R	G	N	N	G	G	G	G	G	N	N	G	G	G	G	G	G	G	N	R	G	A
Marker104092	129	N	G	G	G	N	N	N	N	N	G	G	N	G	N	N	N	G	G	N	G	G	G	G	G	R	N	N	G	A	N	N	A	N	G	N	N	G	G	G
Marker104092	153	N	C	Y	C	N	N	N	N	N	C	C	N	C	N	N	N	C	C	N	C	C	C	C	C	C	N	N	Y	C	N	N	C	N	T	N	N	C	C	C
Marker104094	190	C	C	C	C	C	C	N	N	N	N	C	C	C	T	C	N	N	C	C	C	C	C	N	N	N	C	T	C	N	N	C	C	T	N	N	C	C	C	C
Marker104117	54	G	G	G	G	G	G	G	N	G	G	N	G	R	N	G	G	N	N	G	N	G	N	G	G	N	N	N	N	G	N	N	N	N	N	N	N	G	G	N
Marker104117	131	A	C	A	M	C	C	M	N	C	C	N	C	A	N	A	A	N	N	A	N	C	N	M	C	N	N	N	N	C	N	N	N	N	N	N	N	C	A	N
Marker104117	191	G	A	G	R	A	A	R	N	A	A	N	A	G	N	G	G	N	N	G	N	A	N	R	A	N	N	N	N	A	N	N	N	N	N	N	N	A	G	N
Marker104119	55	N	A	A	W	N	T	W	T	N	N	T	N	W	T	T	N	N	N	N	A	N	N	N	N	W	A	N	A	T	T	N	A	N	T	W	W	T	A	N
Marker104119	109	N	T	T	A	N	A	W	A	N	N	A	N	W	A	A	N	N	N	N	T	N	N	N	N	A	A	N	T	A	A	N	T	N	A	W	W	A	W	N
Marker104119	121	N	C	C	M	N	C	C	C	N	N	C	N	C	C	C	N	N	N	N	C	N	N	N	N	M	A	N	C	C	C	N	C	N	C	C	C	C	M	N
Marker104119	165	N	T	T	Y	N	C	Y	C	N	N	C	N	Y	C	C	N	N	N	N	T	N	N	N	N	Y	T	N	T	C	C	N	T	N	C	Y	Y	C	T	N
Marker104119	170	N	A	A	G	N	G	R	G	N	N	G	N	R	G	G	N	N	N	N	A	N	N	N	N	G	G	N	A	G	G	N	A	N	G	R	R	G	R	N
Marker104119	186	N	T	T	C	N	C	Y	C	N	N	C	N	Y	C	C	N	N	N	N	T	N	N	N	N	C	C	N	T	C	C	N	T	N	C	C	Y	C	Y	N
Marker104119	194	N	G	G	R	N	A	R	A	N	N	A	N	R	R	A	N	N	N	N	G	N	N	N	N	R	G	N	G	A	G	N	G	N	A	G	G	G	G	N
Marker104122	23	A	N	N	M	M	C	N	C	N	M	M	N	A	C	N	N	C	N	C	N	N	M	A	N	A	N	M	C	N	C	C	N	N	N	C	N	N	C	C
Marker104122	33	G	N	N	R	R	A	N	A	N	R	R	N	G	A	N	N	A	N	A	N	N	G	G	N	G	N	R	A	N	A	A	N	N	N	A	N	N	A	A
[truncated: 60,365 more rows]
